# Supplementary material for: Improved Bacterial Single-Cell RNA-Seq through Automated MATQ-Seq and Cas9-Based Removal of rRNA Reads
Source: mBio. 2023 Mar 7;14(2):e03557-22. doi: 10.1128/mbio.03557-22 (PMC10127585; doi:10.1128/mbio.03557-22)
Supplement: TABLE S1 [file mbio.03557-22-s0001.xlsx]

## Sheet: Table S1A
Suppl. Table 1A: Proportion of mapped reads to gene biotypes
Gene type	EEP	MEP	LEP	ESP	Anaerobic shock	NaCl shock	LSP
CDS	0.292303	0.300505	0.168656	0.138457	0.0275309	0.040555	0.0187518
5UTR	0.00675415	0.00797341	0.00395128	0.00278718	0.00101252	0.00253478	0.000296992
3UTR	0.000491277	0.000624311	0.000447371	0.00105067	4.602e-05	0.000254776	8.88229e-05
rRNA	0.699308	0.689145	0.825737	0.856355	0.971221	0.956315	0.98021
tRNA	0.000507876	0.00064241	0.000722544	0.000858439	6.84258e-05	0.000119352	0.000434418
sRNA	0.000635951	0.00110965	0.000485371	0.000491812	0.000121553	0.000221046	0.000218355
Gene type	EEP	MEP	LEP	ESP	Anaerobic shock	NaCl shock	LSP
Other	0.300692	0.310855	0.174263	0.143645	0.0287794	0.0436849	0.0197903
rRNA	0.699308	0.689145	0.825737	0.856355	0.971221	0.956315	0.98021

## Sheet: Table S1B
Cell	Condition	Genome coverage			Suppl. Table 1B: Genome coverage - new cells
I_A7_S199_R1_001	OD 0.1	5.99
I_A8_S200_R1_001	OD 0.1	4.71
I_A9_S201_R1_001	OD 0.1	6.05				Average
I_B7_S211_R1_001	OD 0.1	4.18			OD 0.1	5.32635
I_B8_S212_R1_001	OD 0.1	4.58			OD 0.3	5.40906
I_B9_S213_R1_001	OD 0.1	6.63			OD 1.0	4.37813
I_C7_S223_R1_001	OD 0.1	4.74			OD 2.0	3.87771
I_C8_S224_R1_001	OD 0.1	4.7			All	4.74781
I_C9_S225_R1_001	OD 0.1	5.23
I_D7_S235_R1_001	OD 0.1	4.36
I_D8_S236_R1_001	OD 0.1	5.04
I_D9_S237_R1_001	OD 0.1	4.6
I_E7_S247_R1_001	OD 0.1	4.58
I_E8_S248_R1_001	OD 0.1	6.01
I_E9_S249_R1_001	OD 0.1	6.15
I_F7_S259_R1_001	OD 0.1	5.15
I_F8_S260_R1_001	OD 0.1	5.79
I_F9_S261_R1_001	OD 0.1	5.52
I_G7_S271_R1_001	OD 0.1	5.03
I_G8_S272_R1_001	OD 0.1	4.58
I_G9_S273_R1_001	OD 0.1	5.54
II_A4_S292_R1_001	OD 0.1	5
II_A5_S293_R1_001	OD 0.1	4.9
II_A6_S294_R1_001	OD 0.1	6.07
II_B4_S304_R1_001	OD 0.1	5.24
II_B5_S305_R1_001	OD 0.1	4.61
II_B6_S306_R1_001	OD 0.1	5.27
II_C4_S316_R1_001	OD 0.1	5.33
II_C5_S317_R1_001	OD 0.1	4.69
II_C6_S318_R1_001	OD 0.1	5.39
II_D4_S328_R1_001	OD 0.1	5.37
II_D5_S329_R1_001	OD 0.1	6.3
II_D6_S330_R1_001	OD 0.1	5.77
II_E4_S340_R1_001	OD 0.1	5.18
II_E5_S341_R1_001	OD 0.1	6.28
II_E6_S342_R1_001	OD 0.1	5.77
II_F4_S352_R1_001	OD 0.1	6
II_F5_S353_R1_001	OD 0.1	4.87
II_F6_S354_R1_001	OD 0.1	6.73
II_G4_S364_R1_001	OD 0.1	6.04
II_G5_S365_R1_001	OD 0.1	5.4
II_G6_S366_R1_001	OD 0.1	5.72
II_H4_S376_R1_001	OD 0.1	6.12
II_H5_S377_R1_001	OD 0.1	6.31
II_H6_S378_R1_001	OD 0.1	5.01
III_A1_S1_R1_001	OD 0.1	4.29
III_A2_S2_R1_001	OD 0.1	6.54
III_A3_S3_R1_001	OD 0.1	5.34
III_B1_S13_R1_001	OD 0.1	4.61
III_B2_S14_R1_001	OD 0.1	4.32
III_B3_S15_R1_001	OD 0.1	5.93
III_C1_S25_R1_001	OD 0.1	4.2
III_C2_S26_R1_001	OD 0.1	3.65
III_C3_S27_R1_001	OD 0.1	5.36
III_D1_S37_R1_001	OD 0.1	3.06
III_D2_S38_R1_001	OD 0.1	2.83
III_D3_S39_R1_001	OD 0.1	5.76
III_E1_S49_R1_001	OD 0.1	6.18
III_E2_S50_R1_001	OD 0.1	6.11
III_E3_S51_R1_001	OD 0.1	5.45
III_F1_S61_R1_001	OD 0.1	4.54
III_F2_S62_R1_001	OD 0.1	5.63
III_F3_S63_R1_001	OD 0.1	5.11
III_G1_S73_R1_001	OD 0.1	3.57
III_G2_S74_R1_001	OD 0.1	5.82
III_G3_S75_R1_001	OD 0.1	5.5
III_H1_S85_R1_001	OD 0.1	6.04
III_H2_S86_R1_001	OD 0.1	5.91
III_H3_S87_R1_001	OD 0.1	4.76
IV_A10_S106_R1_001	OD 0.1	5.99
IV_A10_S106_R1_001	OD 0.1	5.99
IV_A11_S107_R1_001	OD 0.1	12.08
IV_A12_S108_R1_001	OD 0.1	5.38
IV_B10_S118_R1_001	OD 0.1	6.24
IV_B11_S119_R1_001	OD 0.1	3.46
IV_B11_S119_R1_001	OD 0.1	3.46
IV_B12_S120_R1_001	OD 0.1	4.16
IV_C10_S130_R1_001	OD 0.1	6.67
IV_C11_S131_R1_001	OD 0.1	3.81
IV_C12_S132_R1_001	OD 0.1	5.18
IV_C12_S132_R1_001	OD 0.1	5.18
IV_D10_S142_R1_001	OD 0.1	5.55
IV_D11_S143_R1_001	OD 0.1	4.77
IV_D12_S144_R1_001	OD 0.1	4.08
IV_E10_S154_R1_001	OD 0.1	6
IV_E11_S155_R1_001	OD 0.1	5.67
IV_E12_S156_R1_001	OD 0.1	5.11
IV_F10_S166_R1_001	OD 0.1	6.93
IV_F11_S167_R1_001	OD 0.1	5.8
IV_F12_S168_R1_001	OD 0.1	4.83
IV_G10_S178_R1_001	OD 0.1	6.11
IV_G11_S179_R1_001	OD 0.1	5.09
IV_G12_S180_R1_001	OD 0.1	3.94
IV_H10_S190_R1_001	OD 0.1	6.59
IV_H11_S191_R1_001	OD 0.1	5.25
IV_H12_S192_R1_001	OD 0.3	4.97
I_A10_S202_R1_001	OD 0.3	5.18
I_A11_S203_R1_001	OD 0.3	5.19
I_A12_S204_R1_001	OD 0.3	5.91
I_B10_S214_R1_001	OD 0.3	5.2
I_B11_S215_R1_001	OD 0.3	4.86
I_B12_S216_R1_001	OD 0.3	5.99
I_C10_S226_R1_001	OD 0.3	4.1
I_C11_S227_R1_001	OD 0.3	4.86
I_C12_S228_R1_001	OD 0.3	2.41
I_D10_S238_R1_001	OD 0.3	4.39
I_D11_S239_R1_001	OD 0.3	4.11
I_D12_S240_R1_001	OD 0.3	5.83
I_E10_S250_R1_001	OD 0.3	5.3
I_E11_S251_R1_001	OD 0.3	6.95
I_E12_S252_R1_001	OD 0.3	5.81
I_F10_S262_R1_001	OD 0.3	5.77
I_F11_S263_R1_001	OD 0.3	5.25
I_F12_S264_R1_001	OD 0.3	4.9
I_G10_S274_R1_001	OD 0.3	4.83
I_G11_S275_R1_001	OD 0.3	4.6
I_G12_S276_R1_001	OD 0.3	3.99
II_A7_S295_R1_001	OD 0.3	4.37
II_A8_S296_R1_001	OD 0.3	6.11
II_A9_S297_R1_001	OD 0.3	7.36
II_B7_S307_R1_001	OD 0.3	5.39
II_B8_S308_R1_001	OD 0.3	3.29
II_B9_S309_R1_001	OD 0.3	5.22
II_C7_S319_R1_001	OD 0.3	5.21
II_C8_S320_R1_001	OD 0.3	4.07
II_C9_S321_R1_001	OD 0.3	6.23
II_D7_S331_R1_001	OD 0.3	9.34
II_D8_S332_R1_001	OD 0.3	5.36
II_D9_S333_R1_001	OD 0.3	6.1
II_E7_S343_R1_001	OD 0.3	3.93
II_E8_S344_R1_001	OD 0.3	5.93
II_E9_S345_R1_001	OD 0.3	4.83
II_F7_S355_R1_001	OD 0.3	7.61
II_F8_S356_R1_001	OD 0.3	4.92
II_F9_S357_R1_001	OD 0.3	4.55
II_G7_S367_R1_001	OD 0.3	5.69
II_G8_S368_R1_001	OD 0.3	5.93
II_G9_S369_R1_001	OD 0.3	6.74
II_H7_S379_R1_001	OD 0.3	7.16
II_H8_S380_R1_001	OD 0.3	6.05
II_H9_S381_R1_001	OD 0.3	4.8
III_A4_S4_R1_001	OD 0.3	6.3
III_A5_S5_R1_001	OD 0.3	4.32
III_A6_S6_R1_001	OD 0.3	5.23
III_B4_S16_R1_001	OD 0.3	5.6
III_B5_S17_R1_001	OD 0.3	5.54
III_B6_S18_R1_001	OD 0.3	5.58
III_C4_S28_R1_001	OD 0.3	4.24
III_C5_S29_R1_001	OD 0.3	5.92
III_C6_S30_R1_001	OD 0.3	6.9
III_D4_S40_R1_001	OD 0.3	4.49
III_D5_S41_R1_001	OD 0.3	5.15
III_D6_S42_R1_001	OD 0.3	3.8
III_E4_S52_R1_001	OD 0.3	5.65
III_E5_S53_R1_001	OD 0.3	5.76
III_E6_S54_R1_001	OD 0.3	5.09
III_F4_S64_R1_001	OD 0.3	5.15
III_F5_S65_R1_001	OD 0.3	3.99
III_F6_S66_R1_001	OD 0.3	5.16
III_G4_S76_R1_001	OD 0.3	6.36
III_G5_S77_R1_001	OD 0.3	5.17
III_G6_S78_R1_001	OD 0.3	4.69
III_H4_S88_R1_001	OD 0.3	4.95
III_H5_S89_R1_001	OD 0.3	5.06
III_H6_S90_R1_001	OD 0.3	4.23
IV_A1_S97_R1_001	OD 0.3	6.88
IV_A1_S97_R1_001	OD 0.3	6.88
IV_A2_S98_R1_001	OD 0.3	5.48
IV_A3_S99_R1_001	OD 0.3	5.3
IV_B1_S109_R1_001	OD 0.3	5.05
IV_B2_S110_R1_001	OD 0.3	5.81
IV_B2_S110_R1_001	OD 0.3	5.81
IV_B3_S111_R1_001	OD 0.3	6.44
IV_C1_S121_R1_001	OD 0.3	6.29
IV_C2_S122_R1_001	OD 0.3	6.53
IV_C3_S123_R1_001	OD 0.3	6.22
IV_C3_S123_R1_001	OD 0.3	6.22
IV_D1_S133_R1_001	OD 0.3	3.83
IV_D2_S134_R1_001	OD 0.3	3.5
IV_D3_S135_R1_001	OD 0.3	4.43
IV_E1_S145_R1_001	OD 0.3	8.74
IV_E2_S146_R1_001	OD 0.3	5.33
IV_E3_S147_R1_001	OD 0.3	6.78
IV_F1_S157_R1_001	OD 0.3	8.95
IV_F2_S158_R1_001	OD 0.3	5.64
IV_F3_S159_R1_001	OD 0.3	5.7
IV_G1_S169_R1_001	OD 0.3	4.64
IV_G2_S170_R1_001	OD 0.3	5.54
IV_G3_S171_R1_001	OD 0.3	5.27
IV_H1_S181_R1_001	OD 0.3	3.93
IV_H2_S182_R1_001	OD 0.3	4.37
IV_H3_S183_R1_001	OD 0.3	3.76
I_A1_S193_R1_001	OD 1.0	4.25
I_A2_S194_R1_001	OD 1.0	3.28
I_A3_S195_R1_001	OD 1.0	4.03
I_B1_S205_R1_001	OD 1.0	3.58
I_B2_S206_R1_001	OD 1.0	4.48
I_B3_S207_R1_001	OD 1.0	2.89
I_C1_S217_R1_001	OD 1.0	3.36
I_C2_S218_R1_001	OD 1.0	2.58
I_C3_S219_R1_001	OD 1.0	2.98
I_D1_S229_R1_001	OD 1.0	3.86
I_D2_S230_R1_001	OD 1.0	3.31
I_D3_S231_R1_001	OD 1.0	2.56
I_E1_S241_R1_001	OD 1.0	6.39
I_E2_S242_R1_001	OD 1.0	4.43
I_E3_S243_R1_001	OD 1.0	3.85
I_F1_S253_R1_001	OD 1.0	4.18
I_F2_S254_R1_001	OD 1.0	5.18
I_F3_S255_R1_001	OD 1.0	4.36
I_G1_S265_R1_001	OD 1.0	4.78
I_G2_S266_R1_001	OD 1.0	4.75
I_G3_S267_R1_001	OD 1.0	3.87
II_A10_S298_R1_001	OD 1.0	3.85
II_A11_S299_R1_001	OD 1.0	4.43
II_A12_S300_R1_001	OD 1.0	5.2
II_B10_S310_R1_001	OD 1.0	4.48
II_B11_S311_R1_001	OD 1.0	3.48
II_B12_S312_R1_001	OD 1.0	3.62
II_C10_S322_R1_001	OD 1.0	3.93
II_C11_S323_R1_001	OD 1.0	2.51
II_C12_S324_R1_001	OD 1.0	3.93
II_D10_S334_R1_001	OD 1.0	4.96
II_D11_S335_R1_001	OD 1.0	3.72
II_D12_S336_R1_001	OD 1.0	4.17
II_E10_S346_R1_001	OD 1.0	4.04
II_E11_S347_R1_001	OD 1.0	4.43
II_E12_S348_R1_001	OD 1.0	4.33
II_F10_S358_R1_001	OD 1.0	5.54
II_F11_S359_R1_001	OD 1.0	4.51
II_F12_S360_R1_001	OD 1.0	4.8
II_G10_S370_R1_001	OD 1.0	5.97
II_G11_S371_R1_001	OD 1.0	5.58
II_G12_S372_R1_001	OD 1.0	5.54
II_H10_S382_R1_001	OD 1.0	6.37
II_H11_S383_R1_001	OD 1.0	5.92
II_H12_S384_R1_001	OD 1.0	5.13
III_A7_S7_R1_001	OD 1.0	5.28
III_A8_S8_R1_001	OD 1.0	3.59
III_A9_S9_R1_001	OD 1.0	5.5
III_B7_S19_R1_001	OD 1.0	3.9
III_B8_S20_R1_001	OD 1.0	3.6
III_B9_S21_R1_001	OD 1.0	3.83
III_C7_S31_R1_001	OD 1.0	8.08
III_C8_S32_R1_001	OD 1.0	4.26
III_C9_S33_R1_001	OD 1.0	4.19
III_D7_S43_R1_001	OD 1.0	1.42
III_D8_S44_R1_001	OD 1.0	3.02
III_D9_S45_R1_001	OD 1.0	4.38
III_E7_S55_R1_001	OD 1.0	2.66
III_E8_S56_R1_001	OD 1.0	3.55
III_E9_S57_R1_001	OD 1.0	4.66
III_F7_S67_R1_001	OD 1.0	3.98
III_F8_S68_R1_001	OD 1.0	3.19
III_F9_S69_R1_001	OD 1.0	3.6
III_G7_S79_R1_001	OD 1.0	3.74
III_G8_S80_R1_001	OD 1.0	4.46
III_G9_S81_R1_001	OD 1.0	4.42
III_H7_S91_R1_001	OD 1.0	4.28
III_H8_S92_R1_001	OD 1.0	3.99
III_H9_S93_R1_001	OD 1.0	4.16
IV_A4_S100_R1_001	OD 1.0	4.15
IV_A4_S100_R1_001	OD 1.0	4.15
IV_A5_S101_R1_001	OD 1.0	4.42
IV_A6_S102_R1_001	OD 1.0	5.33
IV_B4_S112_R1_001	OD 1.0	5.52
IV_B5_S113_R1_001	OD 1.0	4.3
IV_B5_S113_R1_001	OD 1.0	4.3
IV_B6_S114_R1_001	OD 1.0	3.66
IV_C4_S124_R1_001	OD 1.0	5.6
IV_C5_S125_R1_001	OD 1.0	4.12
IV_C6_S126_R1_001	OD 1.0	5.29
IV_C6_S126_R1_001	OD 1.0	5.29
IV_D4_S136_R1_001	OD 1.0	4.53
IV_D5_S137_R1_001	OD 1.0	5.83
IV_D6_S138_R1_001	OD 1.0	5.71
IV_E4_S148_R1_001	OD 1.0	4.64
IV_E5_S149_R1_001	OD 1.0	3.76
IV_E6_S150_R1_001	OD 1.0	5.1
IV_F4_S160_R1_001	OD 1.0	5.49
IV_F5_S161_R1_001	OD 1.0	4.3
IV_F6_S162_R1_001	OD 1.0	4.39
IV_G4_S172_R1_001	OD 1.0	4.37
IV_G5_S173_R1_001	OD 1.0	4.28
IV_G6_S174_R1_001	OD 1.0	4.37
IV_H4_S184_R1_001	OD 1.0	5.61
IV_H5_S185_R1_001	OD 1.0	5.98
IV_H6_S186_R1_001	OD 1.0	4.68
I_A4_S196_R1_001	OD 2.0	3.19
I_A5_S197_R1_001	OD 2.0	4.02
I_A6_S198_R1_001	OD 2.0	3.84
I_B4_S208_R1_001	OD 2.0	5.14
I_B5_S209_R1_001	OD 2.0	3.5
I_B6_S210_R1_001	OD 2.0	3.06
I_C4_S220_R1_001	OD 2.0	3.12
I_C5_S221_R1_001	OD 2.0	3.17
I_C6_S222_R1_001	OD 2.0	3.44
I_D4_S232_R1_001	OD 2.0	3.97
I_D5_S233_R1_001	OD 2.0	4.92
I_D6_S234_R1_001	OD 2.0	2.89
I_E4_S244_R1_001	OD 2.0	4.89
I_E5_S245_R1_001	OD 2.0	4.46
I_E6_S246_R1_001	OD 2.0	4.02
I_F4_S256_R1_001	OD 2.0	4.04
I_F5_S257_R1_001	OD 2.0	4.53
I_F6_S258_R1_001	OD 2.0	3.79
I_G4_S268_R1_001	OD 2.0	3.71
I_G5_S269_R1_001	OD 2.0	3.52
I_G6_S270_R1_001	OD 2.0	2.91
II_A1_S289_R1_001	OD 2.0	4.08
II_A2_S290_R1_001	OD 2.0	3.32
II_A3_S291_R1_001	OD 2.0	3.78
II_B1_S301_R1_001	OD 2.0	3.17
II_B2_S302_R1_001	OD 2.0	4.09
II_B3_S303_R1_001	OD 2.0	4.26
II_C1_S313_R1_001	OD 2.0	2.78
II_C2_S314_R1_001	OD 2.0	2.95
II_C3_S315_R1_001	OD 2.0	2.38
II_D1_S325_R1_001	OD 2.0	5.65
II_D2_S326_R1_001	OD 2.0	3.87
II_D3_S327_R1_001	OD 2.0	4
II_E1_S337_R1_001	OD 2.0	3.31
II_E2_S338_R1_001	OD 2.0	3.63
II_E3_S339_R1_001	OD 2.0	3.18
II_F1_S349_R1_001	OD 2.0	4.52
II_F2_S350_R1_001	OD 2.0	3.01
II_F3_S351_R1_001	OD 2.0	3.03
II_G1_S361_R1_001	OD 2.0	3.33
II_G2_S362_R1_001	OD 2.0	3.51
II_G3_S363_R1_001	OD 2.0	3.47
II_H1_S373_R1_001	OD 2.0	3.57
II_H2_S374_R1_001	OD 2.0	5
II_H3_S375_R1_001	OD 2.0	3.08
III_A10_S10_R1_001	OD 2.0	3.84
III_A11_S11_R1_001	OD 2.0	4.77
III_A12_S12_R1_001	OD 2.0	3.91
III_B10_S22_R1_001	OD 2.0	3.58
III_B11_S23_R1_001	OD 2.0	3.2
III_B12_S24_R1_001	OD 2.0	4.12
III_C10_S34_R1_001	OD 2.0	5.03
III_C11_S35_R1_001	OD 2.0	2.33
III_C12_S36_R1_001	OD 2.0	3.73
III_D10_S46_R1_001	OD 2.0	3.08
III_D11_S47_R1_001	OD 2.0	2.7
III_D12_S48_R1_001	OD 2.0	3.75
III_E10_S58_R1_001	OD 2.0	3.72
III_E11_S59_R1_001	OD 2.0	4.5
III_E12_S60_R1_001	OD 2.0	4.37
III_F10_S70_R1_001	OD 2.0	3.45
III_F11_S71_R1_001	OD 2.0	4.33
III_F12_S72_R1_001	OD 2.0	2.82
III_G10_S82_R1_001	OD 2.0	4.92
III_G11_S83_R1_001	OD 2.0	3.85
III_G12_S84_R1_001	OD 2.0	4.62
III_H10_S94_R1_001	OD 2.0	3.7
III_H11_S95_R1_001	OD 2.0	4.27
III_H12_S96_R1_001	OD 2.0	2.98
IV_A7_S103_R1_001	OD 2.0	3.72
IV_A7_S103_R1_001	OD 2.0	3.72
IV_A8_S104_R1_001	OD 2.0	3.58
IV_A9_S105_R1_001	OD 2.0	4.36
IV_B7_S115_R1_001	OD 2.0	3.1
IV_B8_S116_R1_001	OD 2.0	4.16
IV_B8_S116_R1_001	OD 2.0	4.16
IV_B9_S117_R1_001	OD 2.0	3.89
IV_C7_S127_R1_001	OD 2.0	5.09
IV_C8_S128_R1_001	OD 2.0	4.22
IV_C9_S129_R1_001	OD 2.0	4.5
IV_C9_S129_R1_001	OD 2.0	4.5
IV_D7_S139_R1_001	OD 2.0	3.6
IV_D8_S140_R1_001	OD 2.0	4.15
IV_D9_S141_R1_001	OD 2.0	2.97
IV_E7_S151_R1_001	OD 2.0	4.59
IV_E8_S152_R1_001	OD 2.0	6.37
IV_E9_S153_R1_001	OD 2.0	4.51
IV_F7_S163_R1_001	OD 2.0	5.46
IV_F8_S164_R1_001	OD 2.0	3.25
IV_F9_S165_R1_001	OD 2.0	4.2
IV_G7_S175_R1_001	OD 2.0	3.78
IV_G8_S176_R1_001	OD 2.0	3.6
IV_G9_S177_R1_001	OD 2.0	6.23
IV_H7_S187_R1_001	OD 2.0	3.48
IV_H8_S188_R1_001	OD 2.0	4.52
IV_H9_S189_R1_001	OD 2.0	3.88

## Sheet: Table S1C
Cell	Desc.	Condition	Genome coverage			Suppl. Table 1C: Genome coverage - previous cells
M2A11	Single-bacterium	Anaerobic	5.85
M2A12	Single-bacterium	Anaerobic	1.12
M2B11	Single-bacterium	Anaerobic	5.17				Average
M2B12	Single-bacterium	Anaerobic	2.35			Anaerobic	3.37037
M2C11	Single-bacterium	Anaerobic	4.93			NaCl	3.19696
M2D10	Single-bacterium	Anaerobic	3.4			LSP	2.49632
M2D11	Single-bacterium	Anaerobic	2.94			All	3.02121
M2E10	Single-bacterium	Anaerobic	3.08
M2E11	Single-bacterium	Anaerobic	4.3
M2F10	Single-bacterium	Anaerobic	2.25
M2F11	Single-bacterium	Anaerobic	1.94
M2G10	Single-bacterium	Anaerobic	2.68
M2G11	Single-bacterium	Anaerobic	1.32
M2H10	Single-bacterium	Anaerobic	2.12
M2H11	Single-bacterium	Anaerobic	2.95
M3A5	Single-bacterium	Anaerobic	1.2
M3A6	Single-bacterium	Anaerobic	1.43
M3B5	Single-bacterium	Anaerobic	4.35
M3C5	Single-bacterium	Anaerobic	2.08
M3D5	Single-bacterium	Anaerobic	3.32
M3E5	Single-bacterium	Anaerobic	5.05
M3F4	Single-bacterium	Anaerobic	5.58
M3F5	Single-bacterium	Anaerobic	3.37
M3G4	Single-bacterium	Anaerobic	6.1
M3G5	Single-bacterium	Anaerobic	3.92
M3H4	Single-bacterium	Anaerobic	5.11
M3H5	Single-bacterium	Anaerobic	3.09
M1A1	Single-bacterium	LSP	4.04
M1A2	Single-bacterium	LSP	3.92
M1A3	Single-bacterium	LSP	1.13
M1B1	Single-bacterium	LSP	3.55
M1B2	Single-bacterium	LSP	3.7
M1B3	Single-bacterium	LSP	3.83
M1B4	Single-bacterium	LSP	3.9
M1C2	Single-bacterium	LSP	3.31
M1C4	Single-bacterium	LSP	2.82
M1D2	Single-bacterium	LSP	2.16
M1E2	Single-bacterium	LSP	1.91
M1E3	Single-bacterium	LSP	3.4
M1F2	Single-bacterium	LSP	1.27
M1F3	Single-bacterium	LSP	1.19
M1F4	Single-bacterium	LSP	1.24
M1G2	Single-bacterium	LSP	1.47
M1G3	Single-bacterium	LSP	1.33
M1H2	Single-bacterium	LSP	1.04
M1H3	Single-bacterium	LSP	2.22
M2A10	Single-bacterium	NaCl	3.92
M2A8	Single-bacterium	NaCl	1.87
M2A9	Single-bacterium	NaCl	5.43
M2B10	Single-bacterium	NaCl	3.53
M2B8	Single-bacterium	NaCl	5.58
M2B9	Single-bacterium	NaCl	1.85
M2C7	Single-bacterium	NaCl	2.7
M2C8	Single-bacterium	NaCl	2.7
M2C9	Single-bacterium	NaCl	3.1
M2D7	Single-bacterium	NaCl	2.52
M2D8	Single-bacterium	NaCl	2.69
M2D9	Single-bacterium	NaCl	2.91
M2E7	Single-bacterium	NaCl	2.21
M2E8	Single-bacterium	NaCl	4.62
M2E9	Single-bacterium	NaCl	2.57
M2F7	Single-bacterium	NaCl	4.53
M2F8	Single-bacterium	NaCl	2.64
M2F9	Single-bacterium	NaCl	2.12
M2G7	Single-bacterium	NaCl	4.44
M2G8	Single-bacterium	NaCl	2.53
M2G9	Single-bacterium	NaCl	2.45
M2H8	Single-bacterium	NaCl	3.49
M2H9	Single-bacterium	NaCl	3.13

## Sheet: Table S1D
Cell ID	Condition	sRNA >>	CsrB	6S RNA	GcvB	CsrC	Inc	4.5S	STnc1460	GlmZ	STnc520	RdlD	StyR-44b	StyR-44c	STnc770	StyR-44d	STnc1400	StyR-44a	StyR-44e	SibA	StyR-44g	StyR-44f	MicA	ArcZ	STnc1270	RyhB-1	IsrP	STnc1340	RdlE	tp2	STnc1110	tpke70	SgrS	GlmY	STnc1040	IsrO	ChiX	STnc1380	RyfA	tpke11	STnc1590	SibC	STnc150	STnc1650	OxyS	SroA	IstR	NarS	STnc2070
I_A7_S199_R1_001	OD 0.1		1998.06	0	418.363	9.04974	56.3868	0	0	0	0	0	229.071	320.7	0	183.257	0	0	0	0	61.9461	15.3782	0	969.089	0	0	0	0	0	0	0	0	0	0	130.053	0	0	0	0	0	0	0	0	0	0	0	0	0	0
I_A8_S200_R1_001	OD 0.1		3846.12	12.313	0	0	4657.3	0	0	10.7664	0	0	108.337	15.4767	0	15.4767	0	46.11	31.1699	0	0	0	0	0	0	0	0	0	0	0	0	0	0	0	0	0	0	0	0	0	0	0	0	0	0	0	0	0	0
I_A9_S201_R1_001	OD 0.1		3520.07	0	8.13485	102.941	64.1402	0	0	0	0	0	115.809	173.713	0	69.4852	0	34.503	46.6474	0	223.135	34.9855	0	14.1326	0	0	0	0	0	0	0	4.19006	0	0	0	0	0	0	0	0	0	0	0	0	0	0	0	0	0
I_B7_S211_R1_001	OD 0.1		115.105	0	0	304.463	12.9934	0	0	53.8567	0	0	77.419	84.4571	0	56.3047	0	6.98955	0	0	28.5489	0	0	0	0	0	0	0	0	19.4901	0	0	0	0	0	0	0	0	0	0	0	0	0	0	0	0	0	0	0
I_B8_S212_R1_001	OD 0.1		2606.67	6.49868	11.4757	789.014	0	0	0	90.9187	0	0	302.234	588.13	0	408.424	0	0	0	0	107.686	0	0	0	0	0	0	0	0	0	0	0	0	0	0	0	0	0	0	0	0	0	0	0	0	0	0	0	0
I_B9_S213_R1_001	OD 0.1		2270.63	375.877	0	31.61	126.614	0	13.7739	0	0	0	76.2027	83.823	0	0	0	37.8386	184.166	0	123.642	115.103	0	0	0	0	0	0	0	0	0	0	0	0	0	0	0	0	0	0	0	0	0	0	0	0	0	0	0
I_C7_S223_R1_001	OD 0.1		1316.52	0	345.884	86.7499	0	67.8366	8.01834	0	0	0	0	0	0	0	0	0	0	0	0	0	0	0	0	0	0	0	0	24.569	0	0	0	0	0	0	0	0	0	0	0	0	0	0	0	0	0	0	0
I_C8_S224_R1_001	OD 0.1		2156.38	9.75249	0	14.5284	0	0	22.1573	0	0	0	49.0333	73.55	0	122.583	0	0	0	0	12.431	0	0	0	0	0	0	0	0	0	0	0	0	0	0	0	0	0	0	0	0	0	0	0	0	0	0	0	0
I_C9_S225_R1_001	OD 0.1		91.5449	0	0	61.8177	0	0	4060.26	0	0	0	0	0	0	0	0	0	21.0094	0	0	0	0	0	0	0	0	0	0	19.2586	0	0	0	0	0	0	0	0	0	0	0	0	0	0	0	0	0	0	0
I_D7_S235_R1_001	OD 0.1		2070.41	0	0	5.67491	0	0	0	0	0	0	19.1528	38.3056	0	76.6112	0	9.51036	9.64337	0	38.8451	19.2867	0	0	0	0	0	0	0	229.834	0	0	0	0	0	0	0	0	0	0	0	0	0	0	0	0	0	0	0
I_D8_S236_R1_001	OD 0.1		175.055	7.93509	28.0244	17.7315	0	38.1306	0	48.5689	0	0	349.089	159.583	0	179.531	0	465.543	110.481	0	273.09	120.525	0	0	0	0	0	0	0	0	0	0	0	0	0	0	0	0	0	0	0	0	0	0	0	0	0	0	0
I_D9_S237_R1_001	OD 0.1		45.2989	971.236	0	5.60799	419.305	36.179	0	0	0	0	9.46349	0	0	0	0	234.956	76.2373	0	0	66.7077	0	0	0	0	0	0	0	209.653	0	0	0	0	0	0	0	0	0	0	0	0	0	0	34.3548	0	0	0	0
I_E7_S247_R1_001	OD 0.1		4803.97	0	0	18.1597	0	0	0	0	0	0	51.0742	10.2148	0	0	0	10.1444	0	0	0	0	0	0	0	0	0	0	0	18.8581	0	0	0	0	0	0	0	0	0	0	0	0	0	0	0	0	0	0	0
I_E8_S248_R1_001	OD 0.1		418.242	122.501	66.9557	182.491	0	0	0	0	0	0	373.944	388.608	0	417.937	0	167.478	95.9855	0	171.016	29.534	0	0	0	0	0	0	0	13.5364	0	0	0	0	0	0	0	0	0	0	0	0	0	0	0	0	0	0	0
I_E9_S249_R1_001	OD 0.1		3508.12	0	106.512	28.3756	29.467	0	0	0	0	0	95.7677	79.8064	0	95.7677	0	23.7768	16.0729	8.09305	16.1861	0	0	0	0	0	0	0	0	0	0	0	0	0	0	0	0	0	0	0	0	0	0	0	0	0	0	0	0
I_F7_S259_R1_001	OD 0.1		2932.08	0	6.19104	292.482	0	0	0	496.629	0	0	44.0682	52.8818	0	26.4409	0	52.5171	26.6258	0	53.6266	44.3763	0	0	0	0	0	0	0	0	0	0	0	0	0	0	0	0	0	0	0	0	0	0	0	0	0	0	0
I_F8_S260_R1_001	OD 0.1		763.431	472.701	120.393	291.155	0	0	795.145	0	0	37.3946	79.983	125.688	0	182.818	0	73.7577	5.75302	0	81.1095	17.2591	0	0	0	0	0	0	0	0	0	0	0	0	0	0	0	0	0	0	0	0	0	0	0	0	727.757	0	0
I_F9_S261_R1_001	OD 0.1		810.775	0	126.789	0	7475.89	30.002	0	0	0	0	23.5432	39.2387	0	15.6955	0	187.047	94.8315	0	23.8748	79.0263	0	0	0	0	0	0	0	0	0	0	0	0	0	0	0	0	0	0	0	0	0	0	28.4893	0	8.69289	0	0
I_G7_S271_R1_001	OD 0.1		328.111	6.54409	0	4.87441	0	0	0	0	0	0	41.1278	57.5789	0	49.3534	0	0	33.1323	0	50.0485	41.4154	0	0	0	0	0	0	0	37.9641	0	0	0	265.375	0	0	0	0	0	0	0	0	0	0	0	0	0	0	0
I_G8_S272_R1_001	OD 0.1		1981.05	467.504	0	247.126	0	0	0	0	0	0	0	0	0	0	0	0	0	0	0	0	139.981	0	0	0	0	0	0	174.976	0	0	0	0	0	0	0	0	0	0	0	0	0	0	0	0	0	0	0
I_G9_S273_R1_001	OD 0.1		114.838	3463.38	0	170.603	32.2117	0	5.2563	103.171	0	0	87.24	8.724	0	0	0	95.3021	184.485	0	44.2344	122.99	0	0	0	0	0	0	0	0	0	0	0	61.7831	0	0	0	0	0	0	0	0	0	0	0	0	0	0	0
I_H7_S283_R1_001	OD 0.1		0	8.20306	0	12.2202	19.0353	39.4183	0	0	0	0	195.905	134.04	0	10.3108	0	317.43	93.4461	0	73.1921	114.212	0	0	0	0	0	0	0	0	0	0	0	0	0	0	0	0	0	0	0	0	0	0	0	0	0	0	0
I_H8_S284_R1_001	OD 0.1		1229.8	0	0	496.285	67.9613	23.4557	6371.16	0	0	0	441.748	73.6247	0	9.20309	0	9.13962	0	0	0	9.26745	0	0	0	0	0	0	0	101.942	0	0	0	0	0	0	0	0	0	0	0	0	0	0	0	0	0	0	0
I_H9_S285_R1_001	OD 0.1		1805.32	0	0	708.861	68.3003	0	7.43016	0	0	0	0	0	0	0	0	0	0	0	0	0	250.434	0	0	0	0	0	0	0	0	0	0	0	0	0	0	0	0	0	0	0	0	0	0	0	0	0	0
II_A4_S292_R1_001	OD 0.1		10.0438	0	0	0	46.4847	0	0	0	0	0	25.1792	25.1792	0	138.486	0	0	0	0	25.5338	0	0	0	0	0	0	0	0	185.939	0	0	0	0	0	0	0	0	0	0	0	0	0	0	0	0	0	0	0
II_A5_S293_R1_001	OD 0.1		1325.49	0	33.345	28.1305	0	0	0	0	0	0	0	0	0	0	0	0	0	0	0	0	0	0	0	0	0	0	0	120.501	0	0	0	9.33841	0	0	0	0	0	0	0	0	0	0	0	0	0	0	0
II_A6_S294_R1_001	OD 0.1		4621.45	3145.8	7.19563	376.364	18.9116	0	0	0	0	0	153.657	204.876	0	215.119	0	20.3463	20.6308	0	31.1642	0	0	0	0	0	0	0	0	0	0	0	0	0	0	0	0	0	0	0	0	0	0	0	0	0	0	0	0
II_B4_S304_R1_001	OD 0.1		24.3971	3892.75	0	416.808	0	0	0	21.2738	0	0	611.621	458.716	0	122.324	0	0	0	0	124.047	0	0	0	0	0	0	0	0	141.143	0	0	0	0	0	0	0	0	0	0	0	0	0	0	0	100.083	0	0	0
II_B5_S305_R1_001	OD 0.1		11029.7	116.394	20.5536	1942.01	0	37.2874	3878.52	0	0	0	0	0	0	0	0	0	0	0	0	0	0	0	0	0	0	0	0	0	21.8315	0	0	0	0	0	0	0	0	0	0	0	0	0	0	0	0	0	0
II_B6_S306_R1_001	OD 0.1		6459.79	1591.67	455.781	64.0844	0	0	0	0	0	0	0	0	0	0	0	0	27.2247	54.8328	0	27.2247	0	0	0	0	0	0	0	0	0	0	0	0	0	0	0	0	0	0	0	0	0	0	0	0	0	0	0
II_C4_S316_R1_001	OD 0.1		159.363	2174.74	1122.54	124.605	0	0	12.6691	2501.31	0	0	862.112	567.732	0	189.244	0	41.7642	0	0	106.616	0	3066.72	0	0	0	0	0	0	77.6386	0	0	0	0	0	0	38.3279	0	0	0	0	0	0	0	0	0	0	0	0
II_C5_S317_R1_001	OD 0.1		3444.71	0	49.1178	0	2323.65	0	0	486.432	0	0	0	0	0	0	0	416.654	211.241	0	0	70.4136	0	0	0	0	0	0	0	0	0	0	0	0	541.352	0	0	0	0	0	0	0	0	0	0	0	0	0	0
II_C6_S318_R1_001	OD 0.1		2998.38	21.1314	0	31.4797	784.571	33.8477	0	0	0	0	106.244	132.805	0	53.122	0	0	0	0	53.8702	0	0	0	0	0	0	0	0	0	0	0	0	0	0	0	0	0	0	0	0	0	0	0	0	0	0	0	0
II_D4_S328_R1_001	OD 0.1		1876.31	94.5409	76.5167	5.86828	0	0	0	0	0	0	0	0	0	0	0	0	0	0	0	0	0	0	0	0	0	0	0	0	0	0	0	0	0	0	0	0	0	0	0	0	0	0	0	0	0	0	0
II_D5_S329_R1_001	OD 0.1		1757.72	0	31.5044	33.2222	0	0	608.008	0	0	0	168.187	11.2125	0	0	0	0	0	0	11.3704	0	0	0	0	0	0	0	0	41.4	0	0	0	0	0	0	0	0	0	0	0	0	0	0	0	0	0	0	0
II_D6_S330_R1_001	OD 0.1		428.279	0	455.656	0	0	57.0091	0	0	0	0	111.841	514.468	0	424.995	0	444.278	630.688	0	453.664	450.492	0	0	0	0	0	0	0	0	0	0	0	0	0	0	0	0	0	0	0	0	0	0	0	0	0	0	0
II_E4_S340_R1_001	OD 0.1		3680.18	15.922	1827.53	35.5787	258.63	25.5033	0	0	0	0	640.417	260.169	0	180.117	0	19.875	0	0	20.2949	20.153	0	0	0	0	0	0	0	0	0	0	0	0	0	0	0	0	0	0	0	0	0	0	0	0	0	0	0
II_E5_S341_R1_001	OD 0.1		6424.64	0	279.843	42.1574	6803.23	0	0	247.445	0	0	170.737	241.878	768.318	184.965	0	367.38	630.415	1471.71	504.998	386.845	0	1857.85	0	0	0	0	0	0	0	0	0	0	0	0	0	0	0	0	0	0	0	0	0	0	0	0	0
II_E6_S342_R1_001	OD 0.1		42.811	9307.01	452.334	63.5998	396.276	0	0	0	0	0	128.79	386.369	0	472.229	0	0	0	0	130.604	0	0	0	0	0	0	0	0	0	0	0	0	0	0	0	0	0	0	0	0	0	0	1346.06	0	0	0	0	0
II_F4_S352_R1_001	OD 0.1		1096.03	200.755	59.0841	49.8446	0	0	0	0	0	0	112.15	56.0752	0	56.0752	0	139.221	56.4673	0	56.865	112.935	0	0	0	0	0	0	0	0	0	0	0	0	0	0	0	0	0	0	0	0	0	0	0	0	0	0	0
II_F5_S353_R1_001	OD 0.1		487.427	43.5296	0	0	0	0	0	0	0	0	0	0	0	0	0	0	36.7313	0	18.495	18.3656	0	0	0	0	0	0	0	0	0	0	0	0	0	0	0	0	0	0	0	0	0	0	0	0	0	0	0
II_F6_S354_R1_001	OD 0.1		2530.97	39.9048	0	14.8617	0	31.9591	0	0	0	0	175.553	0	0	0	0	273.967	101.018	0	0	202.035	0	0	0	0	0	0	0	0	0	0	0	0	0	0	0	0	0	0	0	0	0	0	0	0	0	0	0
II_G4_S364_R1_001	OD 0.1		6795.23	15.65	0	454.623	0	25.0677	367.415	136.843	0	429.19	491.78	590.136	0	354.082	0	371.175	79.235	0	239.379	59.4263	0	0	0	0	0	0	0	0	0	0	0	0	0	0	0	0	0	0	0	0	0	0	0	64.3785	0	0	0
II_G5_S365_R1_001	OD 0.1		6677.83	0	693.489	75.4894	0	13.528	3863.22	36.9241	0	0	10.6157	0	0	0	0	10.5425	32.0698	0	10.7652	32.0698	0	0	0	0	0	0	0	0	0	0	0	0	0	0	0	0	0	0	0	0	0	0	0	0	0	0	0
II_G6_S366_R1_001	OD 0.1		2432.92	57.087	50.4036	892.953	0	0	0	0	246.018	2661.46	287.021	0	0	0	0	71.2603	72.2569	0	0	0	0	0	0	0	0	0	0	0	0	0	0	0	0	0	0	0	0	0	0	0	0	0	0	0	0	0	0
II_H4_S376_R1_001	OD 0.1		531.741	39.7704	0	39.4976	0	0	10.0397	0	0	0	799.827	299.935	0	266.609	0	33.0963	33.5592	0	135.182	50.3387	0	0	0	0	0	0	36.9151	0	0	0	0	0	0	0	0	0	0	0	0	0	0	0	0	0	0	0	0
II_H5_S377_R1_001	OD 0.1		2646.4	2272.55	250.812	0	0	0	13.8795	0	0	0	414.649	149.734	0	126.698	0	537.613	231.971	0	140.163	208.774	0	0	0	0	0	0	0	31.896	0	0	0	0	0	0	0	0	0	0	0	0	0	0	0	0	0	0	0
II_H6_S378_R1_001	OD 0.1		3492.66	0	0	31.1945	0	0	12972.1	0	0	0	0	0	0	0	0	0	0	0	0	0	0	0	0	0	0	0	0	32.3943	0	0	0	0	0	0	0	0	0	0	0	0	0	0	0	0	0	0	0
III_A1_S1_R1_001	OD 0.1		0	11.5514	152.986	34.4166	80.4156	0	0	0	0	0	87.1169	130.675	0	29.039	0	14.4193	14.621	0	44.172	14.621	0	0	0	0	0	0	0	308.26	0	0	0	0	0	0	0	0	0	0	0	0	0	0	0	0	0	0	0
III_A2_S2_R1_001	OD 0.1		438.634	0	0	7.66628	0	296.746	0	188.99	0	0	297.547	362.232	0	297.547	0	231.257	455.956	0	91.8334	364.765	0	0	0	0	0	0	0	35.8251	0	0	0	0	0	0	0	0	0	0	0	0	0	0	0	0	0	0	0
III_A3_S3_R1_001	OD 0.1		10428.7	2591.67	0	197.992	154.205	0	0	0	143.19	0	250.583	0	0	0	0	0	0	0	0	0	0	0	0	0	0	0	0	77.1025	0	0	0	0	0	0	0	0	0	0	0	0	0	0	0	0	0	0	0
III_B1_S13_R1_001	OD 0.1		2883.13	1673.81	0	1052.36	793.524	0	0	0	0	0	11.3112	56.556	0	33.9336	0	438.095	854.273	0	275.292	911.224	0	0	0	0	0	0	0	323.674	0	0	0	0	0	0	0	0	0	0	0	0	0	0	0	0	0	0	0
III_B2_S14_R1_001	OD 0.1		502.462	0	10.2886	52.0783	81.1219	0	0	377.001	0	0	205.058	278.293	0	14.647	0	160.006	132.745	0	237.653	58.9978	0	0	0	0	0	0	0	0	0	0	0	0	102.057	0	0	0	0	0	0	0	0	0	0	23.9678	0	0	0
III_B3_S15_R1_001	OD 0.1		16.4593	2100.97	0	48.9037	0	0	24.8611	0	0	0	0	0	6489.07	0	0	1393.25	498.613	0	41.8437	290.857	0	0	0	0	0	0	0	0	0	0	0	0	0	0	0	0	0	0	0	0	0	0	0	0	0	0	0
III_C1_S25_R1_001	OD 0.1		9.65004	0	33.987	14.3361	0	0	0	0	0	0	0	0	0	0	0	120.126	0	0	24.5328	0	0	0	0	0	0	0	0	0	0	0	0	0	0	0	0	0	0	0	0	0	0	0	0	0	0	0	0
III_C2_S26_R1_001	OD 0.1		8662.94	217.607	0	8.1043	0	0	0	0	0	0	355.576	273.52	0	27.352	0	312.379	826.299	0	249.635	564.637	0	0	0	0	0	0	0	0	0	0	0	0	0	0	0	0	0	0	0	0	0	0	0	0	0	0	0
III_C3_S27_R1_001	OD 0.1		1318.28	23.9026	0	0	55.4662	0	0	41.8006	0	0	0	0	0	0	0	0	90.7629	0	30.4673	0	0	0	0	0	0	0	0	0	0	0	0	0	0	0	0	0	0	0	0	0	0	0	0	0	0	0	0
III_D1_S37_R1_001	OD 0.1		27.0459	0	0	0	5841.45	0	0	0	0	0	0	0	0	0	0	0	0	0	0	0	0	0	0	0	0	0	0	438.109	0	0	0	0	0	0	0	0	0	0	0	0	0	0	0	0	0	0	0
III_D2_S38_R1_001	OD 0.1		309.038	18.1285	384.147	0	0	58.0753	0	1601	0	0	0	0	0	0	0	0	0	0	0	0	0	0	0	0	0	0	0	0	0	0	0	0	0	0	0	0	0	0	0	0	0	0	0	0	0	0	0
III_D3_S39_R1_001	OD 0.1		4205.36	0	0	109.058	12716.7	0	0	0	0	0	394.362	289.199	0	131.454	0	26.1095	26.4747	0	213.289	0	0	0	34.4171	0	0	0	0	0	0	0	0	0	0	0	0	0	0	0	0	0	0	0	0	0	0	0	0
III_E1_S49_R1_001	OD 0.1		3049.01	2042.25	120.747	6.791	0	58.4147	0	0	0	0	229.196	91.6785	0	34.3795	0	34.1424	0	0	11.6212	0	0	0	0	0	0	0	0	0	0	0	0	0	0	0	0	0	0	0	0	0	0	0	0	0	0	0	0
III_E2_S50_R1_001	OD 0.1		2551.03	444.58	21.8073	239.162	0	0	0	0	0	0	31.0451	31.0451	0	0	0	0	0	0	0	0	0	0	0	0	0	0	0	0	0	0	0	0	0	0	0	0	0	0	0	0	0	1153.68	0	0	0	0	0
III_E3_S51_R1_001	OD 0.1		4444.84	150.575	0	14.0196	43.6765	0	0	0	0	0	141.949	165.607	0	165.607	0	0	0	0	47.9827	23.8236	0	0	0	0	0	0	0	0	0	0	0	0	0	0	0	0	0	0	0	0	0	0	0	0	0	0	0
III_F1_S61_R1_001	OD 0.1		0	0	0	26.2501	1098.18	0	0	0	0	0	335.392	158.204	0	63.2815	0	571.891	0	0	44.921	6.37241	0	0	0	0	0	0	0	29.2069	0	0	0	0	0	0	0	0	0	0	0	0	0	0	0	0	0	0	0
III_F2_S62_R1_001	OD 0.1		6776.62	0	0	0	0	0	0	0	0	15014.1	33.0839	430.091	0	545.885	0	0	16.6576	0	268.399	0	0	0	0	0	64.3795	0	0	0	0	0	0	0	0	0	241.22	0	0	0	0	0	0	0	0	0	0	0	0
III_F3_S63_R1_001	OD 0.1		4932.8	389.638	0	839.577	1485.41	22.2896	0	0	0	0	0	0	0	0	0	104.223	52.8405	0	0	0	0	0	0	0	0	0	0	0	0	0	0	0	0	0	0	0	0	0	0	0	0	162.499	0	0	0	0	0
III_G1_S73_R1_001	OD 0.1		15.18	0	0	90.2055	1826.66	0	0	225.024	0	0	0	0	0	0	0	0	0	0	0	0	0	0	0	0	0	0	0	0	0	0	0	0	0	0	0	0	0	0	0	0	0	0	0	0	0	0	0
III_G2_S74_R1_001	OD 0.1		3339.98	16.9074	0	188.903	39.2338	0	0	0	0	0	0	0	0	0	0	0	0	0	0	0	0	0	0	0	0	0	0	0	0	0	0	0	0	0	0	0	0	0	0	0	0	0	0	0	0	0	0
III_G3_S75_R1_001	OD 0.1		6276.89	0	18.703	31.5565	0	0	2727.19	0	0	0	186.38	53.2515	0	26.6258	0	0	26.812	0	27.0008	53.6239	0	0	0	0	0	0	0	24.5776	0	0	0	0	0	0	0	0	0	0	0	0	0	0	0	0	0	0	0
III_H1_S85_R1_001	OD 0.1		168.661	1362.38	0	12.5281	0	0	0	0	0	0	190.27	422.823	0	549.67	0	0	0	0	21.4389	0	0	0	0	0	0	0	0	0	0	0	0	0	0	15.2216	0	0	0	0	0	0	0	0	0	0	0	0	0
III_H2_S86_R1_001	OD 0.1		2640.48	1866.16	0	5.88993	293.59	0	0	0	0	0	0	0	0	0	0	0	0	0	0	0	0	0	0	669.948	0	0	0	0	0	0	0	0	0	0	0	0	0	0	0	0	0	0	0	0	0	0	0
III_H3_S87_R1_001	OD 0.1		1652.03	9324.43	0	500.867	0	0	0	0	0	983.521	0	56.3476	106.764	28.1738	0	0	0	0	28.5706	0	0	0	0	0	0	0	0	0	0	0	0	0	0	0	0	0	0	0	46.366	0	0	0	0	0	0	0	0
IV_A10_S106_R1_001	OD 0.1		78.908	1369.21	41.6865	468.902	0	100.835	0	0	0	0	0	0	5640.93	0	0	0	0	0	0	0	0	0	0	0	0	0	0	0	0	0	0	0	0	0	0	0	0	0	0	0	0	0	0	0	0	0	0
IV_A12_S108_R1_001	OD 0.1		480.355	0	260.275	23.5257	0	33.7272	0	0	0	0	542.562	754.294	0	569.029	0	65.7098	13.3258	0	120.777	0	0	0	8.66175	0	0	0	0	0	0	0	0	0	0	0	0	0	0	0	0	0	0	0	0	0	0	0	0
IV_B10_S118_R1_001	OD 0.1		98.9619	2869.56	26.8107	33.9271	105.696	0	0	0	0	0	0	0	36.1592	0	0	0	0	0	0	0	0	23.289	0	0	0	0	0	0	0	0	0	0	0	0	0	0	0	0	0	0	0	0	0	0	0	0	0
IV_B11_S119_R1_001	OD 0.1		160.607	0	0	0	0	0	0	0	0	0	0	0	0	0	0	0	0	0	0	0	0	0	0	0	0	0	0	0	0	0	0	0	0	0	0	0	0	0	0	0	0	0	0	0	0	0	0
IV_B12_S120_R1_001	OD 0.1		3790.55	527.272	308.08	5.77562	0	0	0	0	3909.68	0	0	0	0	0	0	0	0	0	0	0	0	4935.95	0	0	0	0	0	0	0	0	0	0	0	0	0	0	0	0	0	0	0	0	0	0	0	0	0
IV_C10_S130_R1_001	OD 0.1		991.367	208.61	0	6.75583	0	14.528	0	0	0	0	0	11.4005	0	0	0	0	22.9604	0	11.561	0	0	0	0	0	0	0	0	42.094	0	0	0	0	0	0	0	0	0	0	0	0	0	0	0	18.6553	0	0	0
IV_C11_S131_R1_001	OD 0.1		488.132	0	0	0	0	0	0	228.883	0	0	11.5445	92.3563	0	57.7227	0	11.4649	34.8758	0	0	34.8758	0	0	0	0	0	0	0	0	0	0	0	0	0	0	0	0	0	0	0	0	0	0	0	0	0	0	17.6852
IV_C12_S132_R1_001	OD 0.1		502.012	1551.07	86.8702	34.4873	0	0	0	0	0	0	0	0	0	0	0	0	0	0	0	0	0	0	0	0	0	0	0	0	0	0	0	0	0	0	0	0	0	0	0	0	0	0	0	0	0	0	0
IV_D10_S142_R1_001	OD 0.1		7749.9	31.4486	0	1218.08	218.931	50.3734	1524.27	0	0	0	0	0	131.07	0	0	0	0	0	0	0	0	0	0	0	0	0	0	0	0	0	23.9168	0	0	0	0	0	0	0	0	0	0	0	0	0	0	0	0
IV_D11_S143_R1_001	OD 0.1		298.365	0	0	809.888	0	0	0	0	0	0	203.156	83.1093	0	138.515	0	82.5361	176.68	0	93.6443	167.381	0	0	0	0	0	0	0	59.6682	0	0	0	0	0	0	0	0	0	0	0	0	0	0	0	0	0	0	0
IV_D12_S144_R1_001	OD 0.1		4388.11	0	0	48.8678	0	0	0	0	0	0	692.701	263.886	0	263.886	0	16.3791	66.4329	0	434.855	49.8247	0	0	0	0	0	0	0	30.4484	0	0	0	0	0	0	0	0	0	0	0	0	0	0	0	0	0	0	0
IV_E10_S154_R1_001	OD 0.1		2690.25	0	0	0	0	0	0	0	0	0	0	11.431	0	0	0	34.0566	11.511	0	0	0	506.482	0	0	0	0	0	0	0	0	0	0	0	0	0	0	0	0	0	0	0	0	0	0	0	0	0	0
IV_E11_S155_R1_001	OD 0.1		1633.9	0	374.998	0	0	0	0	0	0	0	543.558	630.915	0	203.834	0	28.9183	234.582	0	482.312	136.84	0	0	0	0	0	0	0	0	0	0	0	0	0	0	0	0	0	0	0	0	0	0	0	0	0	0	0
IV_E12_S156_R1_001	OD 0.1		2547.99	72.027	0	190.755	0	0	424.26	0	0	0	0	0	0	0	0	0	0	0	0	0	0	0	0	0	0	0	0	0	0	0	0	0	0	0	0	0	0	0	0	0	0	0	0	0	0	0	0
IV_F10_S166_R1_001	OD 0.1		9.6351	240.212	8.48359	737.165	0	0	0	0	0	0	12.0773	0	0	0	0	0	0	0	12.2474	0	0	0	0	0	0	0	0	0	0	0	0	0	0	0	0	0	0	0	0	0	0	0	0	0	0	0	0
IV_F11_S167_R1_001	OD 0.1		0	0	99.8154	7.0172	437.226	0	0	0	0	0	5.92077	88.8115	0	106.574	0	35.2796	83.4704	0	24.0166	11.9243	0	0	0	0	0	0	0	136.633	0	0	0	0	0	0	0	0	0	0	0	0	0	0	0	0	0	0	0
IV_F12_S168_R1_001	OD 0.1		1415.35	1415.03	0	10.7005	483.373	0	0	12.5614	0	0	207.656	460.455	0	523.654	0	224.156	381.85	0	228.892	200.016	0	0	0	0	0	0	0	8.33402	0	0	0	0	0	0	0	0	0	0	0	0	0	0	0	0	0	0	0
IV_G10_S178_R1_001	OD 0.1		2005.52	213.739	0	22.7435	212.564	0	11.5621	0	0	0	0	0	0	0	0	0	19.324	0	0	0	1062.82	0	0	0	0	0	0	0	0	0	0	0	0	0	0	0	0	0	0	0	0	0	0	0	0	0	0
IV_G11_S179_R1_001	OD 0.1		404.629	0	7.74502	0	508.888	0	0	0	0	0	793.865	253.596	0	352.829	0	262.797	77.721	0	290.711	122.133	0	0	0	0	0	0	0	0	0	0	0	0	0	0	0	0	0	0	0	0	0	0	0	0	0	0	0
IV_G12_S180_R1_001	OD 0.1		18.0488	0	0	294.946	0	57.6604	0	0	0	0	22.6237	82.9536	0	52.7886	0	209.698	326.541	0	30.5898	311.353	0	0	0	0	0	0	0	0	0	0	0	0	0	0	0	0	0	0	0	0	0	0	0	0	0	0	0
IV_H10_S190_R1_001	OD 0.1		1437.1	14.9285	224.073	311.348	0	0	0	0	0	0	0	0	0	0	0	0	0	0	0	0	0	0	0	0	0	0	0	17.3209	0	0	0	0	0	0	0	0	0	0	0	0	0	0	0	0	0	0	0
IV_H11_S191_R1_001	OD 0.1		0	244.243	137.231	8.26936	0	0	0	0	0	0	41.8636	0	0	13.9545	0	0	0	0	0	0	0	0	0	0	0	0	123.659	0	0	0	0	0	0	0	0	0	0	0	0	0	0	0	0	0	0	0	0
IV_H12_S192_R1_001	OD 0.1		2671.26	0	0	278.253	0	0	0	0	0	0	313.034	234.776	0	279.495	0	0	112.58	0	260.757	112.58	0	0	0	0	0	0	0	165.117	0	0	0	0	0	0	0	0	0	0	0	0	0	0	0	0	0	0	0
I_A10_S202_R1_001	OD 0.3		319.92	73.6238	2123.48	0	0	0	0	493.552	0	0	1141.34	169.659	0	200.506	0	245.074	388.284	0	265.893	248.502	0	0	0	0	0	0	0	28.4742	2520.19	0	0	0	0	0	0	0	0	0	0	0	0	0	0	0	0	0	0
I_A11_S203_R1_001	OD 0.3		1523.06	228.267	2930.12	0	407.458	56.2509	0	0	0	0	44.1413	88.2826	0	132.424	0	350.695	222.25	0	0	311.15	0	0	0	0	0	0	0	0	0	0	0	0	0	0	0	0	0	0	0	153.429	0	0	0	0	0	0	0
I_A12_S204_R1_001	OD 0.3		2961.87	1068.36	602.431	0	0	28.7607	0	596.61	0	0	462.667	282.114	0	270.83	0	22.4135	22.727	0	57.2175	0	0	0	0	0	0	0	0	270.83	0	4.08286	0	0	0	0	0	0	0	0	0	0	0	0	0	0	0	0	0
I_B10_S214_R1_001	OD 0.3		1649.8	5924.66	1832.43	805.97	0	0	6.71688	100.818	0	0	11.1482	0	0	0	0	0	0	0	0	0	0	0	0	0	0	0	0	0	0	0	0	0	8.63083	0	0	0	0	0	0	0	0	0	0	0	0	0	0
I_B11_S215_R1_001	OD 0.3		939.374	1873.56	2067.77	91.374	310.544	35.7263	25.3373	0	0	0	434.546	518.651	0	462.581	0	0	42.3469	0	113.72	0	0	0	0	0	0	0	0	0	0	0	0	0	0	60.556	0	0	0	0	0	0	0	0	0	0	0	0	0
I_B12_S216_R1_001	OD 0.3		1199.97	2216.75	381.053	569.868	0	62.8446	2971.31	754.742	0	0	591.786	517.813	0	147.947	32.5754	269.365	893.887	0	375.076	546.264	0	0	0	0	167.939	0	0	0	0	0	0	0	0	0	0	0	0	0	0	0	0	0	0	0	0	0	0
I_C10_S226_R1_001	OD 0.3		2670.5	489.144	263.926	2712.32	441.414	130.583	0	1235.59	0	0	0	68.3141	0	0	0	0	0	0	0	0	378.355	0	0	0	0	0	0	126.118	0	0	0	0	0	0	0	0	0	0	0	0	0	0	0	0	0	0	0
I_C11_S227_R1_001	OD 0.3		104.697	16.0627	1971.32	191.43	0	0	0	2219.13	0	0	0	20.1899	0	20.1899	0	0	101.655	0	20.4742	60.9932	0	0	700.405	0	0	0	0	0	0	0	0	0	0	0	0	0	0	0	0	0	0	0	0	0	0	0	0
I_D10_S238_R1_001	OD 0.3		1775.08	0	23.9531	20.2074	0	43.4548	0	0	0	0	0	0	0	0	0	0	0	0	17.2901	0	0	0	0	0	0	0	0	0	0	0	0	0	0	0	0	0	0	0	0	0	0	0	0	0	0	0	0
I_D11_S239_R1_001	OD 0.3		1535.58	0	204.858	0	0	0	11.7143	0	0	0	136.098	116.655	0	174.983	0	19.3084	0	0	78.8654	97.8924	0	0	0	0	0	0	0	0	0	0	0	0	0	0	0	0	0	0	0	0	0	0	0	0	0	0	0
I_D12_S240_R1_001	OD 0.3		6636.58	1121.15	636.907	1359.45	443.69	97.4476	3060.6	243.182	0	0	10.9242	0	10.3492	0	0	0	11.0006	0	0	0	0	0	0	0	0	0	0	100.839	0	0	0	0	0	0	0	0	0	0	0	0	0	0	0	0	0	0	0
I_E10_S250_R1_001	OD 0.3		4332.87	0	1200.35	378.641	822.985	18.9359	0	0	0	0	29.7189	163.454	0	208.032	0	0	14.9634	0	120.55	0	0	0	0	0	0	0	0	0	0	0	0	0	0	0	0	0	0	0	0	0	0	0	0	0	0	0	0
I_E11_S251_R1_001	OD 0.3		1422.27	0	1090.61	930.756	216.642	0	0	0	0	0	198.588	72.2139	0	0	0	0	0	0	0	9.08986	0	0	0	0	0	104.586	0	0	0	0	0	142.06	0	12.9985	0	0	0	0	0	0	0	0	0	0	0	0	0
I_E12_S252_R1_001	OD 0.3		3466.14	12.214	431.363	1437.43	0	195.64	46.2497	0	0	0	92.114	0	0	46.057	0	0	0	0	0	0	0	0	0	0	0	0	0	0	68.7276	0	0	12.0805	0	0	0	0	0	0	0	0	0	0	0	0	0	0	0
I_F10_S262_R1_001	OD 0.3		734.543	19.7977	839.036	464.512	0	15.8557	0	0	0	0	12.4423	0	0	0	0	111.208	87.7051	0	0	50.1172	0	0	0	0	0	0	0	0	0	0	0	0	0	0	1995.81	0	0	0	0	0	0	0	0	0	0	0	0
I_F11_S263_R1_001	OD 0.3		199.402	1003.73	585.238	571.303	505.384	136.506	0	1324.76	0	0	0	11.9022	0	0	0	0	23.9708	0	0	11.9854	0	0	0	0	0	19.7001	0	0	0	0	0	0	0	0	0	0	0	0	0	0	0	0	0	38.9525	0	0	0
I_F12_S264_R1_001	OD 0.3		38.7596	0	2866.7	28.7906	44.8469	1331.12	0	16.8988	0	0	3813.85	1894.78	0	1846.2	0	530.74	660.472	0	1527.32	440.315	0	0	731.412	0	0	0	0	0	0	0	0	0	0	0	0	0	0	0	0	0	0	0	0	198.753	0	0	0
I_G10_S274_R1_001	OD 0.3		823.711	4407.7	0	0	0	0	1456.6	3048.23	0	0	0	0	0	0	0	0	0	0	0	0	0	0	0	0	0	0	0	0	0	0	0	277.425	0	0	0	865.991	0	0	0	0	0	0	0	0	0	0	0
I_G11_S275_R1_001	OD 0.3		186.963	3281.46	0	0	0	0	0	0	0	0	46.8706	46.8706	0	0	0	0	0	8935.79	0	0	0	0	0	0	0	0	0	0	0	0	0	36.8818	0	0	0	0	0	0	0	0	0	0	0	0	0	0	0
I_G12_S276_R1_001	OD 0.3		7.65595	0	0	0	0	24.4584	23.128	0	0	0	57.5791	690.949	0	499.019	0	38.1213	0	0	58.3901	0	0	0	0	0	0	0	0	0	0	0	0	0	0	0	0	0	0	0	0	0	0	0	0	0	0	0	0
I_H10_S286_R1_001	OD 0.3		33.2829	0	78.1472	197.78	1026.93	0	33.515	0	0	0	0	55.6256	0	27.8128	0	0	28.0073	0	0	0	0	0	0	0	0	0	0	0	0	90.5663	0	0	0	0	0	0	0	0	0	0	0	0	0	0	0	0	0
I_H11_S287_R1_001	OD 0.3		1684.46	275.661	15.2118	12.833	759.615	0	39.1433	0	0	0	129.934	129.934	0	129.934	0	64.519	21.8071	0	21.9607	21.8071	0	0	0	0	0	0	0	0	0	0	0	0	0	0	0	0	0	0	0	107.532	0	0	0	0	0	0	0
I_H12_S288_R1_001	OD 0.3		3026.11	0	1443.62	0	0	64.6654	0	0	0	0	101.489	0	0	0	0	0	0	0	0	0	0	0	0	0	0	0	0	163.943	0	0	0	0	0	0	0	0	0	0	0	0	0	0	0	0	0	0	0
II_A7_S295_R1_001	OD 0.3		5543.08	0	1086.53	0	0	0	0	1752.89	0	0	0	0	0	0	0	0	0	0	0	0	0	0	0	0	0	0	0	0	0	0	0	0	1892.85	0	0	0	0	0	0	0	0	0	0	0	0	0	0
II_A8_S296_R1_001	OD 0.3		1824.88	0	1024.55	92.7573	0	63.4675	81.4493	4.9495	0	0	0	0	0	0	0	0	0	0	0	0	0	0	0	0	0	0	0	0	0	0	0	0	0	0	0	0	0	0	0	0	0	0	0	0	0	0	0
II_A9_S297_R1_001	OD 0.3		3016.7	1278.17	1532.23	294.129	458.163	0	0	2162.56	0	0	365.726	274.295	0	248.172	0	12.9716	52.612	0	158.948	65.765	0	0	0	0	0	0	0	0	0	0	0	0	0	0	0	0	0	0	0	0	0	0	0	0	0	0	0
II_B7_S307_R1_001	OD 0.3		3020.59	0	118.204	59.8318	310.665	0	0	58.5311	0	0	50.4831	33.6554	0	0	0	451.214	101.672	4641.6	85.3235	135.563	0	0	0	0	0	0	0	0	0	0	0	0	0	0	0	0	0	0	0	16.7116	0	0	0	0	0	0	0
II_B8_S308_R1_001	OD 0.3		326.914	0	0	0	328.919	0	0	0	0	0	0	0	135.03	0	0	353.871	107.646	0	0	0	0	0	0	0	0	0	0	0	0	0	0	0	0	0	0	0	0	0	0	0	0	0	0	0	0	0	0
II_B9_S309_R1_001	OD 0.3		610.6	144.488	4282.78	876.357	47.898	165.312	0	2256.07	0	113.214	0	0	0	0	0	0	0	0	0	0	0	0	0	0	0	42.9431	0	215.541	0	0	0	0	0	0	0	0	0	0	0	0	0	0	125.581	0	0	0	0
II_C7_S319_R1_001	OD 0.3		577.991	976.94	448.535	1251.61	181.36	0	0	324.608	0	0	24.5592	147.355	0	122.796	0	0	0	0	24.9051	0	0	2247.79	0	1015.81	0	0	0	0	0	0	0	0	0	0	0	0	0	0	0	0	0	0	29.7187	0	0	0	0
II_C8_S320_R1_001	OD 0.3		281.637	2451.13	1758.39	19.0181	118.498	122.692	38.6729	0	0	0	128.372	320.931	0	160.465	0	0	0	0	0	0	0	0	0	0	0	106.239	0	0	0	0	0	0	0	0	0	0	0	0	0	0	0	0	0	52.516	0	0	0
II_C9_S321_R1_001	OD 0.3		3511.66	10.3762	503.877	0	96.3122	0	3889.76	0	0	0	39.1268	91.296	0	39.1268	0	25.9047	78.8009	0	66.1299	118.201	0	0	0	0	0	194.285	0	24.0781	0	0	0	0	0	0	1450.17	0	0	0	0	608.76	0	0	0	85.3677	0	0	0
II_D8_S332_R1_001	OD 0.3		4.33958	0	1046.94	6.44686	140.591	263.409	6.55476	0	0	0	304.614	87.0326	0	65.2745	0	0	21.9103	0	33.0969	43.8206	0	0	0	0	0	0	0	0	0	0	0	0	0	0	0	0	0	0	0	0	0	0	0	0	0	0	0
II_D9_S333_R1_001	OD 0.3		4016.81	59.7867	0	222.662	115.613	0	0	0	0	0	125.248	112.723	0	75.1486	0	111.945	63.0617	0	50.8047	75.6741	0	0	0	0	0	0	0	57.8066	0	0	0	0	523.616	9.01783	0	0	0	0	0	24.8768	0	0	30.312	0	0	0	0
II_E7_S343_R1_001	OD 0.3		5.64626	0	19.8858	0	1228.21	0	0	403.721	0	0	0	0	0	0	0	0	0	14.3542	0	0	0	0	0	0	0	0	0	0	0	0	0	0	0	0	0	0	0	0	0	0	0	0	0	0	0	0	0
II_E8_S344_R1_001	OD 0.3		5923.78	287.529	1930.93	38.9396	3275.42	27.9125	0	0	0	0	0	43.8071	0	32.8553	0	228.401	363.936	0	122.166	397.021	0	0	0	0	0	0	0	0	0	0	0	0	0	0	0	0	0	0	0	0	0	0	0	0	12.1312	0	0
II_E9_S345_R1_001	OD 0.3		585.376	1032.43	8.51928	0	0	61.8213	0	42.1848	0	0	48.5125	0	0	24.2563	0	0	12.2129	0	36.8969	0	0	0	0	0	0	0	0	0	0	0	0	0	9.38953	0	0	0	0	0	9.97972	0	0	0	0	0	0	0	0
II_F7_S355_R1_001	OD 0.3		2646.24	28.9992	499.281	172.802	0	69.675	0	253.568	0	0	0	18.2252	0	54.6756	0	0	0	0	0	0	0	0	0	0	0	0	0	168.232	0	0	0	0	296.306	0	0	0	0	0	0	0	0	0	0	0	0	0	0
II_F8_S356_R1_001	OD 0.3		342.855	0	1706.28	3122.5	0	23.8112	0	1832.77	0	0	242.907	392.389	0	224.222	0	0	0	0	37.8967	37.6317	1690.29	0	0	0	0	0	0	0	0	0	0	0	0	0	0	0	0	0	0	0	0	0	0	0	0	0	0
II_F9_S357_R1_001	OD 0.3		1938.88	0	2731.45	458.244	0	112.62	0	0	0	0	0	0	0	0	0	0	0	0	0	22.2484	0	0	0	0	0	0	0	0	0	0	0	0	0	0	0	0	0	0	0	0	0	0	0	0	0	0	0
II_G7_S367_R1_001	OD 0.3		377.498	752.911	678.909	1467.65	0	0	157.714	0	0	175.728	0	0	1602.36	0	0	19.9966	0	0	0	0	0	0	0	0	0	0	0	0	0	0	0	0	0	0	0	0	0	0	0	0	0	0	0	0	0	0	0
II_G8_S368_R1_001	OD 0.3		3238.36	145.469	993.259	166.142	0	264.076	29.3779	0	20.8968	0	158.467	219.416	0	36.5693	0	12.1057	196.4	0	135.976	98.2002	0	0	0	0	0	0	0	0	0	0	44.252	0	0	0	0	0	0	0	0	0	0	0	0	79.7876	0	0	0
II_G9_S369_R1_001	OD 0.3		7689.82	4842.38	339.323	0	0	549.292	4.47771	0	0	3259.16	156.067	215.521	0	178.362	0	287.839	329.284	0	82.9006	404.121	0	2829.61	0	0	0	0	0	0	0	0	0	0	0	0	0	0	0	0	0	0	0	0	0	0	0	0	0
II_H7_S379_R1_001	OD 0.3		5506.71	346.623	1084.26	413.094	275.775	634.525	0	0	0	0	0	12.4482	0	24.8963	0	173.072	162.958	0	0	188.028	0	0	0	0	0	0	3198.98	0	0	0	0	450.582	0	0	0	0	0	0	0	0	0	0	0	0	0	0	0
II_H8_S380_R1_001	OD 0.3		5083.47	17.9767	5571.11	241.021	417.152	0	0	78.5938	0	2957.99	293.744	497.106	0	632.68	0	44.8798	91.0149	0	137.484	91.0149	0	0	0	0	0	0	0	0	0	0	0	515.627	0	0	0	0	0	0	0	0	0	0	0	0	0	0	0
II_H9_S381_R1_001	OD 0.3		4871.47	3704.85	1191.46	82.239	597.815	196.5	0	0	0	0	123.359	215.878	0	246.717	0	0	0	0	15.637	0	0	0	0	0	0	0	0	0	0	0	0	0	0	0	0	0	0	0	0	0	0	0	0	0	0	0	0
III_A4_S4_R1_001	OD 0.3		57.2832	4798.5	0	0	0	0	0	0	0	0	0	0	0	0	0	0	0	0	0	0	0	0	0	0	23.2874	0	0	0	0	0	0	0	0	1792.2	0	0	0	0	0	0	0	0	0	0	0	0	0
III_A5_S5_R1_001	OD 0.3		3745.3	752.936	1644.47	3364.97	0	31.7376	0	1680.56	0	0	0	24.9052	0	49.8104	0	0	0	0	0	25.0794	0	0	0	0	0	0	0	0	0	0	0	0	0	0	0	0	0	0	0	0	0	0	0	0	0	0	0
III_A6_S6_R1_001	OD 0.3		2064.42	24.3636	1376.72	453.684	0	0	0	3238.12	5564.75	0	91.8709	244.989	0	183.742	0	30.4124	0	0	0	0	0	0	0	0	0	0	0	310.948	0	0	0	0	0	0	0	0	0	0	0	0	0	0	0	400.891	0	0	0
III_B4_S16_R1_001	OD 0.3		482.553	0	2003.76	150.456	220.578	0	1106.81	2618.17	0	0	119.48	0	0	0	0	0	0	0	0	0	0	0	0	0	0	0	0	55.1445	0	0	0	211.538	0	0	0	0	4206.18	0	0	0	0	0	0	0	0	0	0
III_B5_S17_R1_001	OD 0.3		7518.17	1760.4	1540.42	46.83	145.894	528.703	0	13.7436	0	0	177.808	177.808	0	98.7821	0	0	0	400.694	100.173	19.8946	0	0	0	0	0	32.7003	0	18.2367	0	0	0	0	0	0	0	0	9.67662	0	0	0	0	0	0	0	0	0	0
III_B6_S18_R1_001	OD 0.3		1662.09	0	1272.57	0	668.913	490.586	0	0	0	0	67.9365	113.228	0	45.291	0	1034.51	273.646	0	0	364.862	0	0	0	0	0	0	0	0	0	0	0	0	0	0	0	0	0	0	0	0	0	0	301.433	0	0	0	0
III_C4_S28_R1_001	OD 0.3		7576.73	0	0	833.776	0	373.539	0	0	0	0	0	0	0	0	0	0	0	39.6337	0	0	0	0	0	0	0	0	2987.16	0	0	0	0	0	0	0	0	0	0	0	0	0	0	0	0	0	0	0	0
III_C5_S29_R1_001	OD 0.3		2086.17	11.888	2340.67	8.85487	524.14	57.1257	0	862.772	0	0	0	0	0	0	0	0	0	0	0	0	0	0	0	0	0	0	0	110.345	144.935	0	0	0	0	0	0	0	0	0	0	0	0	0	0	0	0	0	0
III_C6_S30_R1_001	OD 0.3		5472.28	852.681	1543.35	778.028	0	0	0	1118.37	0	0	348.326	348.326	0	214.355	0	0	80.9451	0	54.3434	26.9817	197.866	0	0	0	0	0	0	173.133	0	0	0	0	20.744	0	0	0	0	0	0	0	0	0	0	0	0	0	0
III_D4_S40_R1_001	OD 0.3		6902.18	4535.03	60.9761	34.2939	0	0	0	0	0	0	0	0	0	0	0	0	0	0	29.343	29.1378	0	0	0	0	0	0	0	267.096	0	0	0	0	0	0	0	0	0	0	0	0	0	0	0	0	0	0	0
III_D5_S41_R1_001	OD 0.3		397.149	0	0	26.8183	334.197	0	0	0	0	263.307	0	0	0	0	0	0	0	0	0	0	0	0	0	0	0	0	0	0	0	0	0	0	0	0	0	0	0	0	0	0	0	0	0	0	0	0	0
III_D6_S42_R1_001	OD 0.3		461.984	2661.87	0	76.2581	593.933	0	0	0	0	0	0	0	0	0	0	0	0	0	0	0	0	0	0	0	0	0	142.544	0	0	0	0	0	0	0	0	0	0	0	0	0	0	0	0	0	0	0	1281.38
III_E4_S52_R1_001	OD 0.3		2924.7	3868.54	2655.76	705.807	0	125.323	0	0	0	0	10.9271	43.7082	0	21.8541	0	0	0	0	0	0	0	0	0	0	0	0	0	131.125	0	0	0	0	0	0	0	0	0	0	0	0	0	0	0	0	0	0	0
III_E5_S53_R1_001	OD 0.3		4424	23.3016	1371.58	52.0691	0	186.619	0	0	0	0	19.5259	9.76296	0	68.3407	0	0	9.83123	0	0	9.83123	0	0	0	0	0	16.1594	0	0	0	0	0	238.152	0	0	0	0	0	0	0	0	0	0	0	0	0	0	0
III_E6_S54_R1_001	OD 0.3		153.878	0	1156.16	15.24	427.306	655.455	0	0	0	0	51.435	231.457	0	180.022	0	102.161	310.768	0	52.1594	207.179	0	0	0	0	0	0	0	189.914	0	0	0	0	0	0	46.8775	0	0	0	0	0	0	0	0	0	0	0	0
III_F4_S64_R1_001	OD 0.3		3895.05	2389.15	2082.22	57.4055	178.84	49.3789	0	0	0	0	58.1231	0	0	0	0	0	0	235.767	19.6472	0	0	0	0	0	0	0	0	0	0	0	0	0	0	0	0	0	0	0	0	0	0	0	140.668	0	0	0	0
III_F5_S65_R1_001	OD 0.3		2832.12	954.471	1367.71	186.477	1270.82	426.071	0	54.7269	0	0	98.3374	255.677	0	255.677	0	0	0	0	19.9445	0	0	0	0	0	0	0	0	0	0	0	0	0	0	0	0	0	0	0	0	0	0	0	0	0	0	0	0
III_F6_S66_R1_001	OD 0.3		750.224	0	125.159	750.841	1535.07	0	0	0	0	0	0	0	0	0	0	0	0	0	0	19.936	0	0	0	0	0	0	0	18.2747	0	0	0	0	0	0	0	0	0	0	0	0	0	0	0	0	0	0	0
III_G4_S76_R1_001	OD 0.3		4336.93	13.1258	1066.2	606.163	426.42	105.122	0	0	0	0	32.9968	32.9968	0	16.4984	0	114.692	49.8413	0	83.6538	33.2275	0	0	0	0	0	0	0	45.6878	0	0	0	0	89.4106	0	0	0	8.08084	0	0	0	0	0	0	0	0	0	0
III_G5_S77_R1_001	OD 0.3		1073.24	0	258.624	620.975	0	0	887.328	0	0	0	0	113.286	0	84.9645	0	28.1262	199.637	0	114.882	171.117	0	0	0	0	0	0	0	0	0	0	0	0	0	0	0	0	0	0	0	0	0	0	0	0	0	0	0
III_G6_S78_R1_001	OD 0.3		1723.7	0	0	0	1813.1	0	0	0	0	0	49.1048	49.1048	0	98.2096	0	0	0	0	149.389	0	815.895	0	0	0	0	0	0	135.983	0	0	0	0	0	0	0	211.077	0	0	0	0	0	0	0	0	0	0	0
III_H4_S88_R1_001	OD 0.3		10764.9	46.1726	937.641	1341.28	1500.02	0	0	0	0	0	0	0	0	0	0	461.089	116.884	0	0	175.327	0	0	0	0	0	0	0	0	0	0	0	0	0	41.7862	0	0	0	0	0	0	0	0	0	0	0	0	0
III_H5_S89_R1_001	OD 0.3		939.133	0	165.379	23.2529	0	0	0	0	0	0	0	0	0	0	0	0	0	0	0	0	0	0	0	0	0	0	0	0	0	0	0	0	0	2966.48	0	0	0	0	0	1052.15	0	0	0	0	0	0	0
III_H6_S90_R1_001	OD 0.3		49.4277	2513.85	0	36.7148	0	0	0	0	0	0	371.738	61.9563	0	247.825	0	0	0	0	125.658	0	0	0	0	0	0	0	0	0	0	0	0	0	0	0	0	0	0	0	0	0	0	0	0	0	0	0	0
IV_A1_S97_R1_001	OD 0.3		4284.02	0	1644.34	117.702	235.728	144.635	0	1371.85	0	0	0	28.3746	0	0	0	1394.86	300.017	0	14.3871	285.73	0	0	0	0	0	0	0	550.031	0	0	0	11.1638	0	0	25.8604	0	0	0	0	0	0	0	0	0	0	0	0
IV_A2_S98_R1_001	OD 0.3		736.735	0	0	87.8296	231.527	58.1146	0	7.9311	0	0	228.019	45.6038	0	11.401	0	113.223	218.133	0	115.615	91.8454	0	0	0	0	0	283.058	0	0	0	0	0	0	0	0	0	0	0	0	0	0	0	0	0	0	555.665	0	0
IV_A3_S99_R1_001	OD 0.3		261.917	0	1043.84	2027.43	0	0	0	2404.07	0	0	483.819	979.158	0	1140.43	0	732.164	1647.21	0	957.903	1577.61	0	0	0	0	0	0	0	0	0	0	0	0	0	0	0	0	0	0	0	0	0	0	0	0	0	0	0
IV_B1_S109_R1_001	OD 0.3		11051	181.368	589.971	206.195	0	61.1601	0	759.553	0	0	47.9937	155.98	0	167.978	0	0	0	0	24.3348	12.0823	0	0	0	0	0	0	0	0	0	0	0	0	0	0	0	0	0	0	0	0	0	0	0	0	0	0	0
IV_B2_S110_R1_001	OD 0.3		4823.43	15.9671	930.456	142.719	55.5779	0	0	13.9616	0	0	210.733	361.257	0	331.152	0	0	20.2102	0	50.8812	10.1051	0	12.246	0	0	9.76369	0	0	0	0	0	0	0	0	0	0	0	0	0	0	0	0	0	0	0	0	0	0
IV_B3_S111_R1_001	OD 0.3		2582.55	149.54	909.562	507.425	0	0	0	733.695	35.8026	0	0	0	0	0	0	0	0	0	0	0	0	0	0	0	0	0	0	0	0	0	0	0	0	0	0	0	0	0	0	0	0	0	0	0	0	0	0
IV_C1_S121_R1_001	OD 0.3		1623.53	3531.65	1005.36	2358.9	0	0	0	7.7785	19.1685	0	0	0	307.2	0	0	0	0	0	0	0	0	0	0	0	0	0	0	0	0	0	0	0	0	0	0	0	142.394	0	0	0	0	0	0	0	0	0	650.912
IV_C2_S122_R1_001	OD 0.3		933.134	0	463.97	130.472	889.151	17.5357	0	9.57264	0	0	41.282	192.649	65.1821	123.846	0	27.3315	55.4276	0	13.9545	69.2845	0	0	0	0	0	0	0	215.937	0	0	0	0	0	0	0	0	0	95.8808	0	0	0	0	0	0	0	0	0
IV_C3_S123_R1_001	OD 0.3		5758.31	2398.15	134.012	120.593	258.288	0	0	0	0	0	25.4375	101.75	0	76.3125	0	25.2621	12.8077	0	25.7958	0	0	0	0	0	0	0	0	0	0	0	0	0	0	0	0	0	0	0	0	0	0	0	0	0	0	0	0
IV_D1_S133_R1_001	OD 0.3		16.0406	15.9963	0	11.9149	37.1196	25.6224	0	0	0	0	0	0	0	0	0	0	0	0	0	0	0	0	0	0	0	0	0	0	0	0	0	0	0	0	0	0	0	0	0	0	0	0	0	0	0	0	0
IV_D2_S134_R1_001	OD 0.3		42.0092	27.9288	24.659	0	648.09	0	0	0	0	0	0	0	0	0	0	0	0	0	0	0	0	0	0	0	0	0	0	0	0	0	21.2399	0	0	0	0	0	0	0	0	0	0	0	0	0	0	0	0
IV_D3_S135_R1_001	OD 0.3		7.99622	1291.81	28.1623	71.2749	0	0	0	0	0	0	0	0	0	0	0	0	0	0	20.3284	0	0	0	0	0	0	0	0	18.5041	0	0	24.2574	0	0	0	0	0	0	0	0	0	0	0	0	0	0	0	0
IV_E2_S146_R1_001	OD 0.3		1659.77	1558.28	130.055	1264.63	7124.06	0	0	0	0	0	0	0	0	0	0	0	0	0	0	0	0	0	0	0	0	0	0	0	0	0	0	0	0	0	0	0	0	0	0	0	0	0	0	0	0	0	0
IV_E3_S147_R1_001	OD 0.3		1270.08	3508.5	526.617	135.893	0	179.834	0	589.021	0	0	97.0197	264.599	0	149.94	0	0	0	0	98.3862	0	0	0	0	0	0	0	0	0	0	0	0	0	0	0	0	0	0	0	0	0	0	0	0	0	0	0	0
IV_F2_S158_R1_001	OD 0.3		2001.39	0	1394.81	21.0124	0	112.965	2211.18	0	0	0	0	0	0	0	0	0	0	0	0	0	0	0	0	0	0	0	0	0	476.208	0	0	0	0	0	32.3165	0	0	0	14.5886	0	0	0	0	0	0	0	0
IV_F3_S159_R1_001	OD 0.3		8007.62	476.746	1095.87	134.696	553.148	92.1631	0	179.683	0	1916.08	41.3271	0	0	10.3318	0	0	0	31.4319	73.3411	0	0	0	0	0	0	0	0	0	0	0	0	0	0	0	0	0	0	0	0	0	0	0	0	0	0	0	0
IV_G1_S169_R1_001	OD 0.3		2934.5	70.5156	373.561	262.62	98.1794	22.5899	1345.76	0	0	0	0	70.9073	0	35.4537	0	105.627	249.911	17.9765	161.789	178.508	0	0	0	0	0	0	0	81.8161	0	0	0	0	0	0	0	0	0	0	0	0	0	0	0	0	0	0	0
IV_G2_S170_R1_001	OD 0.3		1457.5	0	9.47094	0	0	120.273	0	0	0	0	121.346	202.244	0	121.346	0	66.9498	271.545	0	164.074	298.699	0	0	0	0	0	0	0	0	0	0	0	63.6572	0	0	0	0	0	0	0	0	0	0	0	0	0	0	0
IV_G3_S171_R1_001	OD 0.3		9358.14	0	0	80.4273	859.069	148.246	0	0	0	42.3026	19.3887	19.3887	0	0	0	1020.51	273.34	0	0	214.767	0	0	0	0	0	0	0	0	0	0	0	0	0	0	0	0	0	0	0	0	0	0	0	0	0	0	0
IV_H1_S181_R1_001	OD 0.3		710.272	147.565	0	65.9486	0	0	0	0	0	0	0	0	0	0	0	0	0	0	0	0	0	0	0	0	0	0	0	0	0	0	0	0	0	0	0	0	0	0	0	0	0	0	0	0	0	0	0
IV_H2_S182_R1_001	OD 0.3		1440.51	0	242.876	250.427	0	0	0	0	0	0	115.254	76.8357	0	115.254	0	0	0	0	0	0	0	0	0	0	0	0	0	0	0	0	0	30.2304	0	0	0	0	0	0	0	0	0	0	0	0	0	0	0
IV_H3_S183_R1_001	OD 0.3		29.181	0	0	21.6756	1147.97	0	0	0	0	0	0	0	0	0	0	145.301	110.5	0	0	110.5	0	0	0	0	0	0	0	0	0	0	0	0	0	0	0	0	0	0	0	0	0	0	0	0	0	0	0
I_A1_S193_R1_001	OD 1.0		187.148	23.3289	0	139.013	54.1349	149.47	0	0	0	0	0	0	0	0	0	0	0	356.833	0	0	0	0	0	0	0	0	0	0	0	10.6094	0	0	0	0	0	0	0	0	0	0	0	0	0	0	0	0	0
I_A2_S194_R1_001	OD 1.0		92.1836	956.061	64.9333	27.3895	85.329	412.297	0	0	0	0	0	0	0	0	0	0	0	0	0	0	0	0	0	0	0	0	0	0	34.4853	33.4455	0	0	0	0	0	0	0	0	0	0	0	0	0	0	0	0	0
I_A3_S195_R1_001	OD 1.0		661.381	54.9628	9.70563	0	204.067	211.291	0	1230.32	0	0	13.817	0	0	0	0	0	41.741	14.0116	14.0116	55.6547	0	0	0	0	0	0	0	0	0	0	0	0	0	0	0	0	0	0	0	0	0	0	0	0	0	0	0
I_B1_S205_R1_001	OD 1.0		0	311.243	0	36.6049	0	104.956	0	7.16184	0	0	0	0	0	20.5903	0	0	0	0	0	0	0	0	0	0	0	0	0	0	0	0	0	0	0	0	0	0	0	0	0	0	0	0	0	0	0	0	0
I_B2_S206_R1_001	OD 1.0		0	39.8692	0	0	0	159.653	7.54846	0	0	0	1265.36	463.549	0	363.322	0	0	12.616	0	355.735	0	0	0	0	0	0	0	0	0	0	0	0	0	0	0	0	0	0	0	0	12.4419	0	0	0	0	0	0	0
I_B3_S207_R1_001	OD 1.0		9.98855	677.345	571.662	0	23.1145	31.9103	7.54365	0	0	0	25.0407	0	0	0	6103.51	0	113.471	0	63.4835	75.6475	0	0	0	0	0	0	0	0	0	0	0	0	0	0	0	0	0	0	0	0	0	0	0	0	0	0	0
I_C1_S217_R1_001	OD 1.0		2455.54	3163.88	0	0	0	1319.02	0	18.9485	0	0	0	0	0	0	0	0	0	0	27.6221	0	0	0	0	0	0	0	0	0	0	0	0	0	0	0	0	0	0	0	0	0	0	0	0	0	0	0	0
I_C2_S218_R1_001	OD 1.0		1015.68	37.5137	0	0	0	300.442	0	0	5658.32	0	0	0	0	0	0	0	0	0	0	0	0	0	0	0	0	0	0	0	0	0	0	0	0	0	0	0	0	0	0	0	0	0	0	0	0	0	0
I_C3_S219_R1_001	OD 1.0		8.65647	569.749	0	180.04	721.151	304.202	0	0	0	0	0	0	0	0	0	0	0	0	0	0	0	0	0	0	63.3443	0	0	0	0	0	0	0	0	0	0	0	0	0	0	0	0	0	0	0	0	0	0
I_D1_S229_R1_001	OD 1.0		5555.12	76.2792	0	681.804	0	0	0	0	0	0	0	0	0	0	0	0	0	0	0	0	0	0	0	0	0	0	0	0	0	0	0	0	0	0	0	0	0	0	0	0	0	0	29.0053	0	0	0	0
I_D2_S230_R1_001	OD 1.0		12.2934	9031.14	0	876.627	18.9655	418.919	0	0	0	0	0	0	9.73229	10.273	0	0	0	0	0	0	0	0	0	0	0	0	0	0	0	0	0	0	0	0	0	0	0	0	0	0	0	0	0	0	0	0	0
I_D3_S231_R1_001	OD 1.0		16.3177	0	7.18376	6.06038	0	0	0	0	0	0	0	0	0	0	0	10.1564	0	0	0	0	0	0	0	0	0	0	0	0	0	0	0	0	0	0	0	0	0	0	0	0	0	0	0	0	0	0	0
I_E1_S241_R1_001	OD 1.0		2727.03	0	8.77923	207.378	23.0736	0	0	0	0	0	0	12.4982	0	0	0	0	0	50.697	0	0	0	0	0	0	0	0	0	0	0	0	0	521.237	0	0	0	0	0	0	0	0	0	0	0	0	0	0	0
I_E2_S242_R1_001	OD 1.0		209.821	0	26.3922	333.975	0	0	0	0	0	0	0	0	0	0	0	0	0	0	0	0	0	0	0	0	0	0	0	0	0	0	0	0	0	0	0	0	0	0	0	0	0	0	0	30.7409	0	0	0
I_E3_S243_R1_001	OD 1.0		10.9676	0	19.3137	0	0	0	0	0	0	239.958	0	0	0	0	0	0	73.8333	0	65.0591	0	0	0	0	0	0	0	0	0	0	0	0	0	0	0	0	0	0	0	0	0	0	0	0	0	0	0	0
I_F1_S253_R1_001	OD 1.0		5054.69	17.5025	0	1069.02	0	28.035	0	0	0	0	0	0	0	0	0	0	0	0	0	0	0	0	0	0	0	0	0	0	0	0	0	0	0	0	0	0	0	0	0	0	0	0	0	0	0	0	0
I_F2_S254_R1_001	OD 1.0		0	0	37.9595	0	0	39.3512	0	0	0	0	0	7.71995	0	0	0	0	0	0	0	0	0	0	0	0	0	0	0	0	0	0	0	0	0	0	0	0	0	0	0	0	0	0	56.0507	0	0	0	0
I_F3_S255_R1_001	OD 1.0		5.9539	1496.24	52.4234	88.4509	27.5559	57.0626	0	0	0	0	477.635	298.522	0	253.744	0	0	15.0305	15.1363	105.954	15.0305	0	0	0	0	0	0	0	0	0	0	0	0	0	0	0	0	0	0	0	0	0	0	0	0	0	0	0
I_G1_S265_R1_001	OD 1.0		191.871	1928.13	0	197.338	0	353.636	33.4401	0	0	0	0	0	0	18.5004	0	0	0	0	0	0	0	0	0	0	0	0	0	0	0	0	0	0	0	0	0	0	0	0	0	0	0	0	0	0	0	0	0
I_G2_S266_R1_001	OD 1.0		7364.75	71.7929	0	0	0	160.994	10.8741	0	0	0	0	0	0	0	0	0	0	841.898	0	18.1741	0	0	0	0	0	0	0	0	0	0	0	0	0	0	98.6925	0	0	0	0	0	0	0	0	0	0	0	0
I_G3_S267_R1_001	OD 1.0		10.5322	0	0	0	24.3727	16.8236	0	0	0	0	79.2112	39.6056	0	13.2019	0	707.984	292.472	0	66.9391	518.473	0	0	0	0	0	0	0	0	0	0	0	0	0	0	0	0	0	0	0	0	0	0	0	0	0	0	0
I_H1_S277_R1_001	OD 1.0		4289.51	666.946	20.3057	1524.6	0	73.6755	17.417	0	0	0	664.87	0	0	0	0	0	0	0	0	0	0	0	0	0	0	0	0	0	0	0	0	0	0	0	0	0	0	0	0	0	0	0	0	0	0	0	0
I_H2_S278_R1_001	OD 1.0		0	51.8558	9.15698	208.576	0	714.326	15.7086	0	0	0	117.324	325.9	0	443.223	0	103.569	0	0	237.953	0	0	0	0	0	0	0	0	324.897	0	0	0	0	0	0	0	0	0	0	0	0	0	0	0	0	0	0	0
I_H3_S279_R1_001	OD 1.0		0	0	7.6502	0	0	13.8787	0	0	0	0	0	0	0	0	0	0	0	0	0	0	0	0	0	0	0	0	0	0	0	0	0	0	0	0	0	0	0	0	0	0	0	0	0	0	0	0	0
II_A10_S298_R1_001	OD 1.0		95.6992	0	0	156.387	44.2915	30.5729	0	0	0	0	0	0	0	0	0	0	0	0	0	0	0	0	0	0	0	0	0	0	17.9002	0	0	0	0	0	0	0	0	0	0	95.3032	0	0	0	0	0	0	0
II_A11_S299_R1_001	OD 1.0		378.671	41.9583	18.5231	375.035	0	0	0	0	0	0	0	0	0	0	0	0	0	0	0	0	0	0	0	0	0	0	0	0	3305.36	0	0	0	0	0	0	0	0	0	0	0	0	0	0	0	0	0	0
II_A12_S300_R1_001	OD 1.0		1717.55	47.5778	147.027	4784.21	0	0	0	20.8009	0	0	0	29.9013	0	29.9013	0	29.6951	331.215	0	181.935	240.883	0	0	0	0	0	0	0	0	0	0	0	0	0	0	0	0	0	0	0	0	0	0	0	0	0	0	0
II_B10_S310_R1_001	OD 1.0		4205.93	0	0	540.72	0	0	30.5428	0	0	0	0	0	0	0	0	0	0	0	0	0	0	0	0	0	0	0	0	0	0	0	0	0	0	0	0	0	0	0	0	0	0	0	0	0	0	0	0
II_B11_S311_R1_001	OD 1.0		254.353	225.467	0	0	0	90.2867	0	0	0	0	0	0	0	0	0	0	0	0	0	0	0	0	0	0	0	0	0	0	0	0	0	0	0	0	0	0	0	0	0	0	0	0	0	0	0	0	0
II_B12_S312_R1_001	OD 1.0		10.7524	0	0	15.9738	0	240.454	0	0	0	0	188.69	431.291	0	350.424	0	374.777	325.73	27.3354	27.3354	190.009	0	0	0	0	0	0	0	0	0	0	0	0	0	0	0	0	0	0	0	0	0	0	0	0	0	0	0
II_C10_S322_R1_001	OD 1.0		3489.48	89.6096	26.3729	22.2487	0	47.8446	22.6211	26.1181	0	0	0	0	0	0	0	0	0	0	0	0	0	0	0	0	0	0	0	0	0	0	0	0	0	0	0	0	0	0	0	0	0	0	136.297	0	0	0	0
II_C11_S323_R1_001	OD 1.0		87.0247	25514.6	0	0	0	29469.8	0	0	0	0	0	0	0	0	0	0	0	0	0	0	0	0	0	0	0	0	0	0	0	0	0	0	0	0	0	1094.09	0	0	0	0	57.2239	0	0	119	0	0	0
II_C12_S324_R1_001	OD 1.0		0	0	0	0	2451.69	27.2954	0	0	0	0	0	21.4193	0	0	0	0	0	0	0	0	1384.02	0	0	0	0	0	0	0	0	0	0	0	0	0	0	0	0	0	0	0	219.109	0	0	0	0	0	0
II_D10_S334_R1_001	OD 1.0		21.6089	3663.37	1255.74	369.174	0	0	0	0	0	118.194	0	0	0	0	0	0	0	0	0	0	0	0	0	0	0	0	0	0	0	0	0	21.3137	0	0	0	0	0	0	0	0	0	0	0	0	0	0	0
II_D11_S335_R1_001	OD 1.0		35.0596	34.9628	61.7392	130.211	730.184	224.009	0	0	0	0	43.9463	0	0	87.8926	0	0	0	0	0	0	0	0	0	0	0	0	0	0	0	0	0	0	0	0	0	0	0	0	0	0	0	0	0	0	0	0	0
II_D12_S336_R1_001	OD 1.0		5800.82	4700.15	0	226.781	309.098	121.92	0	0	0	0	95.6733	334.856	0	167.428	0	23.7534	0	0	24.2552	24.0856	0	0	0	0	0	0	0	0	0	0	0	0	0	0	0	0	11.7151	0	0	0	0	0	0	0	0	0	0
II_E10_S346_R1_001	OD 1.0		6040.37	0	0	179.024	0	0	0	0	0	0	75.5256	0	0	0	0	0	0	0	0	0	0	0	0	0	0	0	0	0	0	0	0	0	0	0	0	0	0	0	0	0	0	0	0	0	0	0	0
II_E11_S347_R1_001	OD 1.0		52.6738	78.7924	881.194	723.831	0	42.0691	0	0	0	216.082	0	0	0	0	0	0	0	0	0	0	0	0	0	0	0	0	0	0	0	0	0	0	0	0	0	0	0	0	0	0	0	0	0	0	0	0	0
II_E12_S348_R1_001	OD 1.0		1351.18	0	0	1629.86	0	0	0	10.0701	0	0	0	0	0	0	0	0	0	0	0	0	0	0	0	0	0	0	0	0	0	0	0	0	0	0	0	0	0	0	0	0	2813.52	0	0	0	0	0	0
II_F10_S358_R1_001	OD 1.0		3418.56	37.4628	1422.31	0	0	0	0	0	0	0	0	0	1605.97	94.1773	0	0	0	0	0	0	0	0	0	0	0	0	0	0	0	0	0	0	0	0	85.8325	0	0	0	0	0	0	0	0	0	0	0	0
II_F11_S359_R1_001	OD 1.0		231.453	213.059	0	423.195	3625.65	739.422	0	0	0	0	0	0	0	0	0	0	0	0	0	0	0	0	0	0	0	0	0	0	0	0	0	0	0	0	0	0	0	0	0	0	0	0	0	0	0	0	0
II_F12_S360_R1_001	OD 1.0		23.3732	1289.74	0	23.1487	180.293	49.78	0	13.5873	0	0	0	0	0	0	0	0	0	0	0	0	0	0	0	0	0	0	0	0	0	0	0	0	0	0	35.6021	0	0	0	0	0	0	0	23.635	0	0	0	0
II_G10_S370_R1_001	OD 1.0		205.175	163.686	0	426.73	0	0	61.9817	0	0	0	0	51.4362	0	257.181	0	0	0	0	0	0	0	0	0	0	0	0	0	0	0	0	0	0	0	0	0	0	0	0	0	0	0	0	1307.08	0	0	0	0
II_G11_S371_R1_001	OD 1.0		539.852	76.9086	0	114.572	0	61.595	0	0	27178	105.458	0	0	0	0	0	0	0	0	0	0	0	0	0	0	0	0	0	0	0	0	0	0	0	0	0	0	0	0	0	0	0	0	0	0	0	0	0
II_G12_S372_R1_001	OD 1.0		421.177	6388.63	19.518	1300.8	359.081	212.452	0	0	0	0	361.218	500.148	0	500.148	0	137.972	0	0	338.128	0	0	0	0	0	0	45.9906	0	0	0	0	0	0	0	0	0	0	0	0	0	0	0	0	100.87	0	0	0	0
II_H10_S382_R1_001	OD 1.0		271.849	203.323	359.039	100.964	157.271	0	51.3271	0	0	0	425.944	170.377	0	0	0	84.6012	257.353	0	172.777	428.922	0	0	0	0	0	141.002	0	0	0	0	0	0	0	0	0	0	0	0	0	0	0	0	0	0	0	0	0
II_H11_S383_R1_001	OD 1.0		1262.18	98.721	130.745	0	0	2134.73	37.3818	0	0	0	0	62.0434	0	0	0	184.847	312.386	0	62.9173	249.909	0	0	0	0	0	102.693	0	0	0	0	0	0	0	0	0	0	0	0	0	0	0	0	0	0	0	0	0
II_H12_S384_R1_001	OD 1.0		32.8452	0	0	1659.02	810.744	629.582	0	0	0	0	0	0	0	0	0	0	0	0	0	0	0	0	0	0	0	0	0	0	0	0	0	0	0	0	0	0	0	0	0	0	0	0	0	0	0	0	0
III_A7_S7_R1_001	OD 1.0		1942.62	84.2286	74.3677	439.167	0	269.83	0	1693.93	0	0	0	0	0	0	0	0	0	0	0	0	0	0	0	0	1854.17	0	0	0	0	0	0	0	0	0	0	0	0	0	0	0	0	0	0	173.243	0	0	0
III_A8_S8_R1_001	OD 1.0		4956.23	0	1880.99	317.369	0	0	0	0	1285.34	0	0	0	0	0	0	0	0	0	0	0	0	0	0	0	0	0	0	0	0	0	0	0	0	0	0	0	0	0	0	0	0	0	0	175.274	0	0	0
III_A9_S9_R1_001	OD 1.0		2477.47	4941.26	0	579.809	1178.04	54.2107	0	29.5933	0	0	0	0	0	0	0	0	0	0	0	0	0	0	0	0	0	0	0	0	0	0	0	0	0	0	0	0	0	0	0	0	0	0	0	0	0	0	0
III_B7_S19_R1_001	OD 1.0		2993.07	0	0	1164.56	0	455.331	0	0	0	0	0	0	0	0	0	0	0	0	0	0	0	0	0	0	0	0	0	0	0	0	0	0	0	0	0	0	0	0	0	0	0	0	0	0	0	0	0
III_B8_S20_R1_001	OD 1.0		7556.63	616.002	54.3884	107.061	0	1085.36	15.5504	17.9543	0	0	51.6187	335.521	0	258.093	0	0	0	0	0	0	0	0	0	0	0	0	0	0	0	0	0	0	0	0	0	0	0	0	0	0	0	0	0	0	0	0	0
III_B9_S21_R1_001	OD 1.0		22.6855	0	0	0	0	0	17.1328	19.7813	0	0	0	0	0	28.4356	0	0	0	0	0	0	0	0	0	0	0	0	0	0	0	0	0	0	0	0	0	0	13.9276	0	0	0	0	0	0	0	0	0	0
III_C8_S32_R1_001	OD 1.0		23.3499	1280.69	41.1185	4457.47	0	186.489	0	0	0	0	0	0	0	0	0	0	0	0	0	0	0	0	0	0	0	0	0	0	0	0	0	0	22.6594	0	0	0	0	0	0	0	0	0	0	0	0	0	0
III_C9_S33_R1_001	OD 1.0		950.809	40.3482	71.249	0	0	193.885	0	2010.98	0	110.652	0	0	0	0	0	0	0	0	0	0	0	0	0	0	0	0	0	0	0	0	0	0	196.318	0	0	0	0	0	0	0	0	0	0	0	0	0	0
III_D8_S44_R1_001	OD 1.0		0	8801.06	0	0	0	0	121.186	46.6401	0	0	0	0	0	0	0	0	0	0	0	0	0	0	43.8841	0	0	0	0	0	0	0	0	0	0	0	0	0	0	0	0	0	0	0	0	0	0	0	0
III_D9_S45_R1_001	OD 1.0		3632.26	311.112	667.101	331.048	0	71.1899	0	0	0	0	446.914	726.236	105.848	335.186	0	443.832	168.765	0	113.302	168.765	0	0	0	427.897	0	0	0	0	0	0	0	0	0	0	0	0	0	0	0	0	0	0	0	0	0	0	0
III_E7_S55_R1_001	OD 1.0		7618.98	0	0	7186.88	223.65	0	0	0	0	0	0	0	0	0	0	0	0	0	0	0	0	0	0	0	0	0	0	0	0	0	0	0	0	0	0	0	0	0	0	0	0	0	0	0	0	0	0
III_E8_S56_R1_001	OD 1.0		54.0987	26.9746	0	60.2766	0	0	0	0	0	0	0	135.622	0	237.339	0	0	0	0	0	0	0	0	0	0	0	0	0	0	0	0	0	0	0	0	0	0	0	0	0	0	0	0	0	0	0	0	0
III_E9_S57_R1_001	OD 1.0		4660.49	130.919	77.0612	195.031	0	349.503	0	0	0	0	0	0	0	0	0	0	0	0	0	0	0	0	0	0	0	0	0	0	0	0	0	0	0	0	0	0	0	0	0	0	0	0	0	0	0	0	0
III_F7_S67_R1_001	OD 1.0		3870.11	1343.77	27.5918	69.8311	145.034	0	0	0	0	85.7018	0	0	0	0	0	0	0	0	0	0	0	0	0	0	0	0	0	0	0	0	0	0	0	0	0	0	0	0	0	0	0	0	0	0	0	0	0
III_F8_S68_R1_001	OD 1.0		2654.56	0	0	384.742	99.885	68.9471	0	0	0	0	432.835	324.626	4613.11	162.313	0	0	0	0	164.599	0	0	0	0	497.3	0	0	0	0	0	0	0	0	0	0	0	0	0	0	0	0	0	0	0	0	0	0	0
III_F9_S69_R1_001	OD 1.0		2420.69	597.524	21.1028	17.8028	0	114.852	0	0	0	65.5466	0	0	0	0	0	0	0	0	0	30.2523	0	0	0	0	0	0	0	0	0	0	0	0	0	0	0	0	0	0	0	0	0	0	0	0	0	0	0
III_G7_S79_R1_001	OD 1.0		5747.75	120.354	26.566	22.4116	0	1253.07	0	0	0	0	37.8196	0	0	0	0	0	0	0	0	0	0	0	24.7547	0	0	0	0	0	0	0	0	0	0	0	0	0	0	0	0	0	0	0	0	0	0	0	0
III_G8_S80_R1_001	OD 1.0		4582.81	0	0	34.2121	0	833.806	0	0	0	0	0	0	0	0	0	0	0	0	0	0	0	0	0	0	0	0	0	0	0	0	0	0	0	0	0	0	0	0	0	0	0	0	0	0	0	0	0
III_G9_S81_R1_001	OD 1.0		864.175	0	0	14.2646	0	92.0258	0	0	2104.54	0	0	0	0	0	0	0	24.2399	0	0	24.2399	0	29.3755	0	0	0	0	0	0	0	0	0	0	0	0	87.7545	0	0	0	0	0	0	0	0	0	0	0	0
III_H7_S91_R1_001	OD 1.0		285.816	129.558	0	19.3004	2164.61	415.043	0	339.854	0	0	32.5694	0	0	0	0	0	0	0	0	0	0	119.237	0	0	0	0	0	0	0	0	0	0	0	0	0	0	0	0	0	0	0	0	0	0	0	0	0
III_H8_S92_R1_001	OD 1.0		0	0	135.392	1085.09	978.557	1105.31	1712.94	0	0	0	0	0	0	0	0	239.271	0	0	0	145.57	0	0	0	0	0	0	0	0	0	0	0	0	0	0	0	2589.13	0	0	3449.6	0	0	0	0	0	0	0	0
III_H9_S93_R1_001	OD 1.0		77.0349	38.411	0	0	0	369.154	0	0	0	0	0	48.2805	0	48.2805	0	0	0	0	0	0	5704.53	0	0	0	0	0	0	0	0	0	0	0	0	0	0	0	23.6476	0	0	0	0	0	0	0	0	0	0
IV_A4_S100_R1_001	OD 1.0		14.7508	0	0	175.31	136.54	0	0	25.7249	0	0	0	0	35.0332	0	0	0	0	0	0	0	0	0	0	0	0	0	0	0	0	0	0	0	0	0	0	0	0	0	0	0	0	0	0	0	0	0	0
IV_A5_S101_R1_001	OD 1.0		223.607	795.005	34.2405	476.62	0	217.412	0	322.142	0	0	24.3726	48.7452	23.0898	0	0	0	0	0	0	0	0	0	1451.72	0	0	0	0	0	0	0	0	0	0	0	0	0	0	0	0	0	0	0	0	0	0	0	0
IV_A6_S102_R1_001	OD 1.0		14.3271	0	12.6148	42.5684	0	22.8852	0	0	0	0	0	0	0	0	0	0	0	0	0	0	0	0	0	0	0	0	0	0	0	0	0	0	0	0	32.7346	0	0	0	0	0	0	0	0	0	0	0	0
IV_B4_S112_R1_001	OD 1.0		387.945	353.712	0	1679.59	0	424.925	0	19.3303	0	0	0	0	0	0	0	0	0	0	0	0	0	0	0	0	189.254	0	0	0	0	0	0	0	0	0	0	0	0	0	0	0	0	0	0	0	0	0	0
IV_B5_S113_R1_001	OD 1.0		4554.77	0	0	145.517	680.013	0	0	0	0	0	122.78	0	0	0	0	0	0	0	0	0	0	0	0	0	0	0	0	0	0	0	0	0	0	0	0	0	0	0	0	0	0	0	0	0	0	0	0
IV_B6_S114_R1_001	OD 1.0		7325.8	0	0	0	0	41.7177	0	0	0	0	0	0	0	0	0	0	0	0	0	0	0	0	0	0	0	0	0	0	0	0	0	0	0	0	0	0	0	0	0	0	0	0	0	0	0	0	0
IV_C4_S124_R1_001	OD 1.0		114.386	91.2563	20.1432	0	370.583	328.886	0	0	0	0	0	28.676	0	0	0	0	28.8766	0	29.0799	0	0	0	0	0	0	0	0	0	0	0	0	0	0	0	52.2702	0	0	0	0	0	0	0	0	0	0	0	0
IV_C5_S125_R1_001	OD 1.0		1585	290.689	288.739	54.1303	126.478	465.616	0	174.747	0	0	0	0	0	0	0	0	0	0	0	0	0	0	0	0	0	0	0	0	0	0	0	0	0	0	0	0	0	0	0	0	0	0	0	0	0	0	0
IV_C6_S126_R1_001	OD 1.0		3500.98	3537.86	0	9.90675	0	489.99	0	0	0	0	0	0	0	0	0	0	0	0	0	0	0	0	0	0	0	0	0	0	0	0	0	0	0	0	0	0	0	0	0	0	0	0	0	0	0	0	0
IV_D4_S136_R1_001	OD 1.0		29.6389	0	52.1934	88.0629	0	378.749	0	0	0	0	408.667	743.031	0	854.486	0	36.8953	74.8227	0	75.3496	0	0	0	0	0	0	0	0	0	0	0	0	0	0	0	0	0	0	0	0	0	0	0	0	0	0	0	0
IV_E4_S148_R1_001	OD 1.0		1138.95	143.254	0	30.4867	0	131.12	0	17.8944	0	0	0	25.7232	0	0	0	0	0	0	26.0855	0	0	0	0	0	0	0	0	0	0	0	0	0	0	0	0	0	0	0	0	0	0	0	0	0	0	0	0
IV_E5_S149_R1_001	OD 1.0		9.84839	0	8.67139	14.6307	22.7902	0	0	0	0	0	0	0	0	0	0	0	0	0	0	0	0	0	0	0	0	0	0	0	0	0	0	0	0	0	0	0	0	0	0	0	0	0	0	0	0	0	0
IV_E6_S150_R1_001	OD 1.0		241.377	320.947	0	14.9412	1722.26	385.562	0	0	0	0	25.2133	0	0	0	0	0	0	0	0	0	0	0	0	0	0	0	0	0	0	0	0	0	0	0	0	0	0	0	0	0	0	0	0	0	0	0	0
IV_F4_S160_R1_001	OD 1.0		102.329	346.959	36.0399	380.05	0	130.764	0	0	0	0	0	0	0	0	0	0	0	0	0	0	0	0	0	0	0	0	0	0	0	0	0	0	0	0	0	0	0	0	0	0	0	0	0	0	0	0	0
IV_F5_S161_R1_001	OD 1.0		23.4071	0	0	0	0	0	0	0	0	0	0	58.6803	0	0	0	0	0	0	0	0	0	0	0	0	0	0	0	0	0	0	0	0	0	0	0	0	0	0	0	0	0	0	0	0	0	0	0
IV_F6_S162_R1_001	OD 1.0		172.316	257.76	0	294.391	0	302.773	0	0	0	0	0	21.5993	0	21.5993	0	0	0	0	0	0	0	0	0	0	0	0	0	0	0	0	0	0	0	0	0	0	0	0	0	0	0	0	0	0	0	0	0
IV_G4_S172_R1_001	OD 1.0		1760.42	0	418.927	848.198	0	0	0	0	0	0	0	0	0	0	0	0	0	0	0	0	0	0	0	0	0	0	0	0	0	0	0	0	0	0	217.418	0	0	0	0	0	0	0	144.336	0	0	0	0
IV_G5_S173_R1_001	OD 1.0		63.6081	33.8306	0	0	0	243.85	0	0	0	0	0	0	0	0	0	0	0	0	0	10.7051	0	0	0	0	0	0	0	0	0	0	0	0	0	0	0	0	0	0	0	0	0	0	0	0	0	0	0
IV_G6_S174_R1_001	OD 1.0		768.473	0	0	0	0	191.301	0	0	0	0	0	25.0197	0	0	0	24.8472	0	0	0	0	0	0	0	0	0	0	0	0	0	0	15.138	0	0	0	0	0	0	0	0	0	0	0	0	0	0	0	0
IV_H4_S184_R1_001	OD 1.0		59.352	0	0	299.789	0	0	0	0	0	0	0	0	0	0	0	0	0	0	0	0	0	0	0	0	0	0	0	0	0	0	0	0	0	0	0	0	0	0	0	0	0	0	0	0	0	0	0
IV_H5_S185_R1_001	OD 1.0		171.085	387.755	0	23.1058	0	74.5314	0	0	0	0	0	19.4955	1163.57	19.4955	0	0	0	0	0	0	0	0	0	0	0	0	0	0	0	0	0	0	286.772	0	0	0	0	0	0	0	0	0	0	0	0	0	0
IV_H6_S186_R1_001	OD 1.0		925.336	97.1347	493.136	777.777	0	0	0	0	0	0	0	0	0	0	0	0	0	0	0	0	0	0	0	0	0	0	0	0	0	0	0	0	0	0	0	0	0	0	0	0	0	0	0	0	0	0	0
I_A4_S196_R1_001	OD 2.0		6.71224	1539.55	0	9.97168	0	0	0	0	0	0	0	0	0	0	0	0	0	0	0	0	0	0	0	0	0	0	0	0	0	0	0	0	0	0	0	0	0	0	0	0	0	0	0	0	0	0	0
I_A5_S197_R1_001	OD 2.0		39.2941	15.6742	27.6784	0	0	0	0	0	0	0	0	0	0	0	0	0	0	0	0	0	0	24.0426	0	0	0	0	0	0	0	5346.17	0	0	0	0	0	0	0	0	0	0	0	0	0	0	0	0	0
I_A6_S198_R1_001	OD 2.0		22.2485	4082.41	0	247.892	0	462.001	0	0	0	0	0	27.8879	0	0	0	0	0	0	0	0	0	0	0	0	0	0	0	0	0	0	0	0	0	0	0	0	0	0	0	0	0	0	0	0	0	0	0
I_B4_S208_R1_001	OD 2.0		925.633	0	198.245	650.394	1273.63	959.063	0	0	0	0	0	31.3583	0	62.7165	0	0	0	0	31.7999	0	0	0	0	0	0	0	0	0	0	0	0	0	534.102	0	0	0	0	0	0	0	0	0	0	0	0	0	0
I_B5_S209_R1_001	OD 2.0		9.94554	0	0	184.688	0	127.092	1629.92	0	0	380.794	660.722	99.7317	0	12.4665	0	0	12.5536	0	12.642	0	0	0	0	0	0	0	0	0	0	0	0	0	0	0	0	0	0	0	0	0	0	0	0	0	0	0	0
I_B6_S210_R1_001	OD 2.0		7.52731	45.0391	66.2771	22.3651	0	24.0474	0	0	0	0	0	0	0	0	0	0	0	133.954	0	0	0	0	0	0	0	0	0	0	0	0	0	44.5469	0	0	34.397	0	0	0	0	0	0	0	0	0	0	0	0
I_C4_S220_R1_001	OD 2.0		0	0	2769.35	32.4484	3335.94	69.7784	0	0	0	0	273.783	0	0	54.7566	0	0	0	0	0	0	0	0	0	0	9376.71	0	0	0	0	0	0	0	0	0	0	0	0	0	0	0	0	0	0	0	0	0	0
I_C5_S221_R1_001	OD 2.0		7.29893	262.036	12.8532	43.3731	0	186.543	0	0	0	0	18.298	0	0	0	0	0	0	0	0	0	0	0	0	0	0	0	0	0	0	0	0	0	0	0	0	0	0	0	0	0	0	0	0	0	0	0	0
I_C6_S222_R1_001	OD 2.0		1559.17	0	16.8446	0	0	0	0	0	0	0	0	0	0	0	0	0	0	0	0	0	0	0	0	0	23.332	0	0	0	0	0	0	0	0	0	0	0	0	0	0	0	0	0	0	0	0	0	0
I_D4_S232_R1_001	OD 2.0		26.858	17.8559	15.7654	39.9002	0	0	0	0	0	0	22.4438	0	0	0	0	0	0	0	0	0	0	0	0	0	0	0	0	20.7174	0	0	0	0	0	0	0	0	0	0	0	0	0	0	0	0	0	0	0
I_D5_S233_R1_001	OD 2.0		24.8323	99.0549	14.5764	344.314	0	0	0	0	0	0	145.258	41.5022	0	20.7511	0	0	83.5848	0	84.1734	20.8962	0	0	0	0	0	0	0	0	0	0	0	0	0	0	0	0	0	0	0	0	0	0	0	0	0	0	0
I_D6_S234_R1_001	OD 2.0		10.7863	28.6841	1487.9	16.0241	0	45.9453	0	0	0	0	0	0	4337.9	0	0	0	0	0	0	0	0	0	0	0	0	0	0	0	0	0	0	0	0	0	16.4298	0	0	0	0	0	0	0	0	0	0	0	0
I_E4_S244_R1_001	OD 2.0		4480.78	27.4979	1675.22	614.459	0	44.0453	0	625.145	0	0	0	0	0	0	0	0	0	0	0	0	0	0	0	0	0	0	0	0	0	0	0	0	0	0	0	0	0	0	0	0	0	0	0	0	0	0	0
I_E5_S245_R1_001	OD 2.0		466.365	0	306.603	46.1887	0	0	0	0	0	0	0	0	0	0	0	0	0	0	0	0	0	0	0	0	0	0	0	0	0	0	0	0	0	0	0	0	0	0	0	0	0	0	0	0	0	0	0
I_E6_S246_R1_001	OD 2.0		589.532	0	3473.56	5513.73	0	0	0	0	0	0	0	9.29512	0	0	0	0	9.36012	0	0	0	0	0	0	0	0	0	0	0	0	0	0	0	0	0	0	0	0	0	0	0	0	0	0	0	0	0	0
I_F4_S256_R1_001	OD 2.0		15.6447	0	13.7749	0	36.2034	274.889	0	13.6419	0	0	0	19.6102	0	19.6102	0	0	0	0	0	0	0	0	0	0	0	0	0	0	0	0	0	0	0	0	0	0	0	0	0	0	0	0	0	0	0	0	0
I_F5_S257_R1_001	OD 2.0		25.2134	1533.77	0	18.7284	0	40.2745	57.1257	0	0	0	31.6043	0	0	0	0	0	0	0	0	0	0	0	0	0	0	0	0	0	0	0	0	0	0	0	0	0	0	0	0	0	0	0	0	0	70.0156	0	0
I_F6_S258_R1_001	OD 2.0		4.86042	2743.4	2011.38	252.722	22.495	0	0	0	0	0	12.1848	0	0	0	0	108.907	61.3501	0	0	85.8901	0	0	0	0	0	0	0	0	0	0	0	0	0	0	0	0	0	0	0	0	0	0	0	0	0	0	0
I_G4_S268_R1_001	OD 2.0		0	35.0661	0	757.458	0	0	0	30.6617	0	0	176.305	0	0	0	0	0	0	0	0	0	0	0	0	0	0	0	0	0	0	0	0	0	0	0	0	0	0	0	0	0	0	0	0	0	0	0	0
I_G5_S269_R1_001	OD 2.0		21.1761	168.941	0	157.296	0	135.302	0	0	0	0	26.5437	265.437	0	159.262	14833.3	0	133.647	0	484.516	26.7293	0	0	0	0	0	0	0	0	0	0	0	0	0	0	0	0	0	0	0	0	0	0	0	0	0	0	0
I_G6_S270_R1_001	OD 2.0		368.944	353.207	0	0	1605.09	1249.38	11869.9	0	0	0	0	0	0	0	0	0	0	0	0	0	0	0	0	0	0	0	0	0	0	0	0	0	0	0	0	0	0	0	0	0	0	0	0	393.512	0	0	0
I_H4_S280_R1_001	OD 2.0		761.162	256.912	391.806	34.7932	1734.31	0	0	0	0	0	1467.84	88.0704	0	29.3568	0	29.1543	0	0	0	29.5621	0	0	0	0	0	0	0	0	0	0	0	0	0	0	0	0	14.3788	0	0	0	0	0	0	0	0	2032.39	0
I_H5_S281_R1_001	OD 2.0		11.8641	39.4379	13.9283	0	0	63.1704	5.97343	0	0	0	89.2282	99.1424	0	128.885	0	0	9.98357	0	0	9.98357	0	0	0	0	0	0	0	0	0	0	0	0	0	0	36.1431	0	0	0	0	0	0	0	0	0	0	0	0
I_H6_S282_R1_001	OD 2.0		71.2892	0	5272.62	0	0	0	30.7656	0	0	0	0	0	0	0	0	0	25.7097	0	25.8908	0	0	0	0	0	0	0	0	23.5672	0	0	0	0	0	0	0	0	0	0	0	0	0	0	0	0	0	0	0
II_A1_S289_R1_001	OD 2.0		33.3874	22.1968	0	24.8001	0	35.5541	0	0	0	0	0	0	0	0	0	0	0	0	0	0	0	0	0	0	0	0	0	0	0	0	0	0	0	0	0	0	0	0	0	0	0	0	0	0	0	0	0
II_A2_S290_R1_001	OD 2.0		6.91221	0	937.262	3963.74	0	640.389	20.8812	12.0546	0	0	0	0	0	0	0	0	0	0	0	0	0	0	0	0	0	0	0	0	0	0	0	0	0	0	0	0	0	0	0	0	0	0	0	0	0	0	0
II_A3_S291_R1_001	OD 2.0		41.7817	1428.56	0	1613.84	0	38.1371	0	0	0	0	0	0	0	0	0	0	0	0	0	0	0	0	0	0	0	0	0	0	0	0	0	153.069	0	0	0	0	0	0	0	29.7206	0	0	0	0	0	0	0
II_B1_S301_R1_001	OD 2.0		6524.71	0	0	81.3302	0	445.19	0	0	0	0	0	0	0	0	0	0	0	0	0	0	0	0	0	0	0	0	0	0	0	0	67.9409	0	0	0	0	0	0	0	0	0	0	0	0	142.916	0	0	0
II_B2_S302_R1_001	OD 2.0		49.578	0	9.70063	0	0	0	8.32062	0	0	0	0	0	0	0	0	0	0	14.0044	0	0	0	0	0	0	0	0	0	0	0	0	0	0	0	0	0	0	0	0	0	0	0	0	0	0	0	0	0
II_B3_S303_R1_001	OD 2.0		395.516	18.782	33.1663	27.9798	0	0	0	0	0	0	0	0	0	0	0	0	0	0	0	0	0	0	0	0	0	0	0	0	0	0	0	0	0	0	0	0	0	0	0	0	0	0	0	0	0	0	0
II_C1_S313_R1_001	OD 2.0		10.0617	0	1116.26	298.953	0	514.304	0	0	0	0	0	0	0	0	0	0	0	0	0	0	0	0	0	0	0	0	0	0	0	0	0	0	19.5283	0	0	0	0	0	0	0	0	0	0	0	0	0	0
II_C2_S314_R1_001	OD 2.0		6.04138	24.0988	319.162	80.7755	0	57.901	0	42.1437	0	0	0	0	0	0	0	0	0	215.022	0	0	0	0	0	0	0	0	0	0	0	0	0	0	0	0	0	0	0	0	0	0	0	0	0	0	0	0	0
II_C3_S315_R1_001	OD 2.0		5.92119	106.287	187.687	8.7965	0	283.746	8.94372	0	0	1586.97	385.947	103.909	0	14.8441	0	29.4834	0	0	30.1063	0	0	0	0	0	0	0	0	0	0	0	0	0	0	0	0	0	0	0	0	0	0	0	0	0	0	0	0
II_D2_S326_R1_001	OD 2.0		287.265	980.8	17.148	50.6325	0	264.428	0	0	0	0	0	0	0	0	0	0	0	0	0	0	135.205	0	0	0	0	0	0	0	0	0	0	0	0	0	0	0	0	0	0	0	0	0	0	0	0	0	0
II_D3_S327_R1_001	OD 2.0		0	8.11766	21.5019	0	0	0	0	0	0	22.2621	0	0	0	0	0	0	0	0	0	0	0	0	0	0	0	0	0	0	0	0	0	0	0	0	0	0	0	0	0	0	0	0	0	0	0	0	0
II_E1_S337_R1_001	OD 2.0		19.7764	13.1478	1543.94	2791.07	0	231.658	29.8714	0	0	0	0	0	0	0	0	0	0	0	0	0	0	0	0	0	0	0	0	0	0	0	0	0	0	0	0	0	0	0	0	0	13.0041	0	0	0	0	0	0
II_E2_S338_R1_001	OD 2.0		15.4571	36.9945	5.44391	114.815	0	118.513	0	5.39131	0	0	0	0	0	0	0	0	0	0	0	0	0	0	0	0	0	0	0	0	0	0	0	6.09837	0	0	0	0	0	0	0	0	0	0	0	0	0	0	0
II_E3_S339_R1_001	OD 2.0		43.9212	335.799	0	0	0	0	0	0	0	440.432	0	0	0	0	0	0	0	0	0	18.4797	0	0	0	0	0	0	0	0	0	0	0	0	0	0	0	0	0	0	0	0	0	0	0	0	0	0	0
II_F1_S349_R1_001	OD 2.0		17.0509	34.0076	120.105	75.9922	0	163.417	0	29.7361	0	0	0	42.7456	0	0	0	0	0	0	0	0	0	0	0	0	0	0	0	0	0	0	0	0	0	0	0	0	0	0	0	0	0	0	0	0	0	0	0
II_F2_S350_R1_001	OD 2.0		10930	16432.3	0	81.9622	28.3715	430.846	0	0	0	0	15.3679	92.2075	0	153.679	0	0	0	0	15.5844	0	0	0	0	0	0	0	0	0	0	0	0	0	0	0	0	0	0	0	0	0	0	0	0	0	0	0	0
II_F3_S351_R1_001	OD 2.0		8.71247	17.3768	0	0	0	306.17	0	0	0	0	0	0	0	0	0	0	0	0	0	0	0	0	0	0	0	0	0	0	0	0	0	0	0	0	0	0	0	0	0	0	0	0	0	0	0	0	0
II_G1_S361_R1_001	OD 2.0		38.4459	1916.99	3272.28	0	830.367	40.941	38.714	0	0	0	0	0	0	0	0	0	0	0	0	0	0	0	0	0	0	0	0	0	0	0	0	0	0	0	0	0	0	0	0	0	0	0	0	0	0	0	0
II_G2_S362_R1_001	OD 2.0		758.297	2739.25	634.988	86.6557	0	0	8.00964	0	0	232.037	225.994	79.7626	12.5941	39.8813	0	0	0	0	40.443	13.3867	0	0	0	0	0	0	0	0	0	0	0	0	0	0	48.4634	0	0	0	0	0	0	0	0	0	0	0	0
II_G3_S363_R1_001	OD 2.0		42.484	2481.48	0	0	0	38.7781	9.16721	0	52.1658	0	15.215	0	0	0	0	0	0	0	0	0	0	0	0	0	0	0	0	0	0	0	0	0	0	0	27.7337	0	0	0	0	0	0	0	0	0	0	0	0
II_H1_S373_R1_001	OD 2.0		54.0935	251.739	0	0	0	0	108.941	0	0	0	45.2031	0	42.824	0	0	0	0	0	0	0	0	0	0	0	0	0	0	0	0	0	0	0	0	0	0	0	0	0	0	0	0	0	0	0	0	0	0
II_H3_S375_R1_001	OD 2.0		12.9034	51.4711	579.427	19.1693	0	185.501	0	0	0	0	0	0	0	0	0	0	0	0	0	0	0	0	0	0	0	4310.12	0	0	0	0	0	0	0	0	0	0	0	0	0	0	0	0	0	0	0	0	0
III_A10_S10_R1_001	OD 2.0		0	20.6268	18.212	15.364	0	561.67	0	0	44.4458	1131.35	0	0	0	0	0	0	0	0	0	0	0	0	0	0	0	0	0	0	0	0	0	0	0	0	0	0	0	0	0	0	0	0	0	0	0	0	0
III_A11_S11_R1_001	OD 2.0		0	0	0	652.547	1108.87	127.57	0	69.6394	0	0	100.107	600.64	0	800.853	0	0	0	0	203.033	0	0	0	0	0	0	0	0	0	0	0	0	0	0	0	0	0	0	0	0	0	0	0	0	0	0	0	0
III_A12_S12_R1_001	OD 2.0		35.1475	192.777	201.155	1501.18	0	0	0	0	0	0	88.1129	22.0282	1293.87	0	0	0	0	0	22.3385	0	0	0	0	0	0	0	0	0	0	0	0	0	0	0	0	0	0	0	0	0	0	0	26.656	0	0	0	0
III_B10_S22_R1_001	OD 2.0		8.54904	409.22	2544.23	0	0	764.723	0	0	0	93.5213	0	0	0	0	0	0	21.5818	0	0	0	0	0	0	0	0	0	0	0	0	0	0	0	0	0	0	0	10.4973	0	0	0	0	0	0	0	0	0	0
III_B11_S23_R1_001	OD 2.0		31.7776	0	0	613.713	0	152.279	0	0	0	0	0	39.8323	0	0	0	0	0	0	0	0	0	0	0	0	0	0	0	0	0	0	0	0	0	0	0	0	0	0	0	0	0	0	0	0	0	0	0
III_B12_S24_R1_001	OD 2.0		19.6415	0	0	0	0	0	0	0	0	0	0	0	0	49.24	0	0	0	0	0	0	0	0	0	0	0	0	0	0	0	0	0	0	0	0	0	0	0	0	0	0	0	0	0	0	0	0	0
III_C11_S35_R1_001	OD 2.0		1319.55	83.5498	36.8842	902.372	0	66.9137	0	36.5278	0	0	0	0	0	0	0	0	0	0	0	0	0	0	0	0	0	0	0	0	0	0	0	0	0	0	0	0	0	0	0	0	0	0	63.5399	0	0	0	0
III_C12_S36_R1_001	OD 2.0		64.1833	32.003	0	95.3505	1039.69	0	0	27.9833	0	0	120.678	120.678	0	241.356	0	0	40.5073	0	40.7925	0	0	0	0	0	0	0	0	0	0	0	0	0	0	0	0	0	0	0	0	0	0	0	0	0	0	0	0
III_D10_S46_R1_001	OD 2.0		11.7625	0	0	0	0	0	0	0	0	0	0	0	0	0	0	0	0	0	0	0	0	0	9592.73	0	0	0	0	0	0	0	0	0	0	0	0	0	0	0	0	0	0	0	0	0	0	0	0
III_D11_S47_R1_001	OD 2.0		36.2711	36.1709	0	0	0	0	0	0	0	0	0	0	0	0	0	0	0	0	0	0	0	0	0	0	0	0	0	0	0	0	0	0	0	0	0	0	0	0	0	0	0	0	0	0	0	0	0
III_D12_S48_R1_001	OD 2.0		9.30919	18.5669	0	207.445	172.339	29.74	0	292.228	0	0	0	0	0	0	0	0	0	0	0	0	0	0	15.2755	0	0	0	0	0	0	0	0	0	0	0	0	0	0	0	0	0	0	0	0	0	0	0	0
III_E10_S58_R1_001	OD 2.0		6.43899	7397.22	11.3389	9.56574	0	82.2823	0	0	0	0	0	0	0	0	0	16.0309	0	0	0	0	0	0	0	0	0	0	0	0	84.3073	0	0	0	0	0	0	0	0	0	0	0	0	0	0	0	0	0	0
III_E11_S59_R1_001	OD 2.0		33.5143	0	19.6726	1775.8	0	0	0	0	0	0	0	0	0	0	0	0	0	0	0	0	0	0	0	0	0	0	0	0	0	0	0	0	0	0	0	0	0	0	0	0	0	0	0	0	744.534	0	0
III_E12_S60_R1_001	OD 2.0		0	3587.99	2056.11	488.251	0	414.456	0	0	0	0	0	0	0	0	0	0	0	0	0	0	0	0	0	0	0	0	0	0	0	0	0	0	0	0	0	0	0	0	0	0	0	0	0	0	0	0	0
III_F10_S70_R1_001	OD 2.0		28.7601	0	25.3229	2606.28	66.5538	0	0	0	0	0	0	0	0	0	0	0	0	0	0	0	0	0	0	0	0	0	0	0	0	0	0	0	0	0	0	0	0	0	0	0	0	0	0	0	0	0	0
III_F11_S71_R1_001	OD 2.0		50.4084	25.1346	0	18.7216	2333	40.2598	0	0	0	68.9296	0	0	0	0	0	0	0	0	0	0	0	0	0	0	0	0	0	0	0	0	0	0	0	0	0	0	0	0	0	1192.25	0	0	38.2299	0	0	0	0
III_F12_S72_R1_001	OD 2.0		50.1025	0	0	0	0	24222.7	0	0	0	0	0	0	0	0	0	0	0	0	0	0	0	0	0	0	0	0	0	0	0	0	0	0	0	0	0	0	0	0	0	0	0	0	0	0	0	0	0
III_G11_S83_R1_001	OD 2.0		8902.06	205.259	0	305.777	1047.87	460.289	0	0	0	0	0	0	0	0	0	0	0	0	0	0	0	0	0	0	0	0	0	0	0	121.351	0	0	0	0	47.0278	0	0	0	0	0	0	0	0	0	0	0	0
III_G12_S84_R1_001	OD 2.0		71.8599	0	0	76.2535	0	229.57	0	0	0	0	0	0	0	0	0	0	0	0	0	0	0	0	0	0	0	0	0	0	0	0	0	202.509	0	0	0	0	0	0	0	0	0	0	0	0	0	0	0
III_H10_S94_R1_001	OD 2.0		50.9112	50.7706	0	340.351	0	0	0	0	0	0	0	0	0	0	0	0	0	0	0	0	0	0	0	0	0	0	0	0	0	0	0	0	0	91.8947	116.322	0	0	0	0	0	0	0	0	0	0	0	0
III_H11_S95_R1_001	OD 2.0		57.225	2396.81	335.906	2947.13	0	182.816	0	0	0	0	0	0	0	0	0	0	0	0	0	0	88.283	0	0	0	0	0	0	0	0	0	0	0	0	0	0	0	0	0	0	0	0	0	0	0	0	0	0
III_H12_S96_R1_001	OD 2.0		647.153	322.683	0	0	0	904.511	61.0937	0	0	0	0	0	0	0	0	0	0	0	0	0	0	0	0	0	0	0	0	0	0	0	0	0	0	0	0	0	0	0	0	100.699	0	0	0	0	0	0	0
IV_A7_S103_R1_001	OD 2.0		6.89727	0	85.0215	0	0	0	0	12.0286	0	0	138.329	17.2911	0	17.2911	0	17.1718	0	0	0	17.412	0	0	0	0	0	0	0	0	0	0	0	0	0	0	0	0	0	0	0	0	0	0	0	0	0	0	0
IV_A8_S104_R1_001	OD 2.0		541.51	84.946	0	36.1557	0	77.7508	0	0	0	0	0	0	14.4504	0	0	0	0	0	0	0	0	0	0	0	0	0	0	0	0	0	0	600.126	0	0	0	0	0	0	0	0	0	0	0	0	0	0	0
IV_A9_S105_R1_001	OD 2.0		43.5393	0	230.015	0	0	139.095	0	0	0	0	0	0	103.406	0	0	0	0	0	0	0	0	0	0	0	0	0	0	0	0	0	0	0	0	0	0	0	0	3549.15	0	0	0	0	0	0	0	0	0
IV_B7_S115_R1_001	OD 2.0		23.8016	37.9773	8.3828	113.151	2621.78	0	0	0	0	0	0	0	0	0	0	0	0	0	0	0	0	0	0	0	0	0	0	0	0	0	0	112.687	0	0	0	0	0	0	0	0	0	0	0	0	0	0	0
IV_B8_S116_R1_001	OD 2.0		97.5085	6903.98	0	120.715	1654.73	51.9182	24.5471	0	0	0	0	0	0	0	0	0	0	0	0	0	0	0	0	0	0	0	1263.61	0	0	0	0	0	0	0	0	0	0	0	0	0	0	0	0	0	0	0	0
IV_B9_S117_R1_001	OD 2.0		116.345	29.0059	0	0	0	0	0	25.3626	0	0	0	0	0	0	0	0	0	0	0	0	0	0	0	0	0	0	0	0	0	0	0	0	0	0	0	0	0	0	0	0	0	0	0	0	0	0	0
IV_C7_S127_R1_001	OD 2.0		42.1797	235.554	118.844	25.0648	0	26.9502	0	0	0	0	21.1484	42.2968	0	21.1484	0	0	0	0	21.4463	0	0	25.8082	0	0	0	0	0	0	0	0	0	0	0	0	0	0	0	0	0	0	0	0	0	0	0	0	0
IV_C8_S128_R1_001	OD 2.0		173.056	0	0	128.546	0	0	0	0	0	0	0	0	0	0	0	0	0	0	0	0	0	0	0	0	0	0	0	0	0	1059.54	0	0	0	0	0	0	0	0	0	0	0	0	0	0	0	0	0
IV_C9_S129_R1_001	OD 2.0		37.6471	15.0172	0	11.1857	0	0	22.7458	0	0	0	0	0	0	0	0	0	0	0	0	0	0	0	0	0	0	0	0	0	0	0	0	0	0	0	0	0	0	0	0	0	0	0	0	0	0	0	0
IV_D7_S139_R1_001	OD 2.0		0	8564.78	337.859	0	26.1165	504.765	0	0	0	0	0	0	0	0	0	0	0	0	0	0	0	0	0	0	0	0	0	0	0	0	0	233.764	0	0	0	0	0	0	0	0	0	0	0	0	0	0	0
IV_D8_S140_R1_001	OD 2.0		5.48317	98.4244	0	16.2915	0	122.619	0	1807.3	0	0	0	0	0	0	0	0	0	0	0	0	0	0	0	0	0	2866.75	0	0	0	0	0	0	0	0	0	0	0	0	0	0	0	0	0	0	0	0	0
IV_D9_S141_R1_001	OD 2.0		24.3234	24.2562	2719.89	18.0674	0	38.8529	0	0	0	0	0	0	0	0	0	0	0	123.673	0	0	0	0	0	0	0	0	0	0	0	0	5681.67	0	0	0	0	0	0	0	0	0	0	0	0	0	0	0	0
IV_E7_S151_R1_001	OD 2.0		35.3531	5.42391	780.593	238.362	12.5863	0	0	4.74265	0	0	0	0	0	0	0	0	0	0	0	0	0	0	0	0	0	0	0	0	0	0	0	0	0	0	49.7077	0	0	0	0	0	0	0	0	0	0	0	0
IV_E8_S152_R1_001	OD 2.0		65.2778	52.078	68.9715	0	4410.94	0	19.7199	22.7684	0	0	0	0	0	0	0	0	0	0	0	0	0	0	0	50.1389	0	0	0	0	0	0	0	0	0	0	0	0	0	0	0	0	0	0	0	0	0	0	0
IV_E9_S153_R1_001	OD 2.0		25.5715	51.0017	1531.05	151.956	1893.6	0	0	8071.82	0	0	64.1063	0	0	0	0	0	0	0	0	0	0	0	0	9820.53	0	0	0	0	0	0	0	0	0	0	0	0	0	0	0	0	0	0	0	104.901	0	0	0
IV_F7_S163_R1_001	OD 2.0		16.773	1990.47	14.7684	24.9179	0	107.169	0	0	0	0	0	21.0244	0	0	0	0	0	0	21.3206	0	0	0	0	0	0	0	0	0	15.6866	0	0	0	0	0	0	0	0	0	0	0	0	0	0	0	0	0	0
IV_F8_S164_R1_001	OD 2.0		148.447	768.382	93.3613	73.5108	0	45.1659	0	0	0	0	0	0	0	8.86068	0	0	0	0	0	0	0	0	0	0	0	0	0	0	0	0	0	0	0	0	0	0	0	0	0	0	0	0	0	0	0	0	0
IV_F9_S165_R1_001	OD 2.0		50.1339	419.962	0	0	0	0	15.1451	0	344.73	0	0	0	0	0	0	0	0	0	0	0	0	0	0	0	0	0	0	0	0	0	0	0	0	0	0	0	0	0	0	0	0	0	0	0	0	0	0
IV_G7_S175_R1_001	OD 2.0		12.4171	3838.68	0	36.8937	0	19.8344	0	0	0	0	0	0	0	0	0	0	0	0	0	0	0	0	0	0	0	0	0	0	0	0	0	0	0	0	0	0	0	0	0	0	0	0	0	0	0	0	0
IV_G8_S176_R1_001	OD 2.0		210.746	0	0	0	0	56.1056	0	0	0	3794.35	0	0	0	0	0	0	0	0	0	0	0	0	0	0	0	0	0	0	0	0	0	0	0	0	40.1262	0	0	0	0	0	0	0	0	0	0	0	0
IV_H7_S187_R1_001	OD 2.0		66.4002	44.1445	0	723.389	0	0	0	0	0	0	0	0	0	0	0	0	0	0	0	0	0	0	0	0	0	0	0	0	0	0	0	0	0	0	0	0	0	0	0	0	0	0	0	0	0	0	0
IV_H8_S188_R1_001	OD 2.0		11760.6	1060.01	1055.9	1234.95	0	0	0	0	0	0	0	0	0	0	0	0	0	0	0	0	0	0	0	0	0	0	0	0	0	0	0	0	343.839	0	0	0	0	0	0	0	0	0	0	0	0	0	0
IV_H9_S189_R1_001	OD 2.0		1260.83	8248.49	0	6871.73	0	181.986	0	0	0	0	0	0	0	0	0	0	0	0	0	0	0	0	0	0	0	0	0	0	0	0	0	1063.81	0	0	0	0	0	0	0	0	0	0	0	0	0	0	0
[truncated: 125 more columns]

## Sheet: Table 1E
Suppl. Table 1E: Salmonella strains
Species	Genotype	resistance marker	reference
S. enterica	wild-type S. enterica SL1344	-	Hoiseth et al. 1981
S. enterica	SL1344 GFP+	Cm	Papenfort et al. 2009

## Sheet: Table 1F
Suppl. Table 1F: Oligonucleotides
name	purpose / source	oligonucleotide sequence
JVO-18760	Illumina fwd Primer for DASH amplification (Illumina 2011)	5’-AATGATACGGCGACCACCGAGAT-3’
JVO-18761	Illumina rev Primer for DASH amplification (Illumina 2011)	5’-CAAGCAGAAGACGGCATACGA-3’
JVO-21319 GAT27dt	MATQ-seq primer for RT (Sheng et al. 2017)	5’-GTGAGTGATGGTTGAGGATGTGTGG AGNNNNNTTTTTTTTTTTTTTTTTTT-3’
JVO-21320 GAT27 5N3G	MATQ-seq primer for RT (Sheng et al. 2017)	5’-GTGAGTGATGGTTGAGGATGTGTGG AGNNNNNGGG-3’
JVO-21321 GAT27 5N3T	MATQ-seq primer for RT (Sheng et al. 2017)	5’-GTGAGTGATGGTTGAGGATGTGTGG AGNNNNNTTT-3’
JVO-21322 GAT21 6N3G	MATQ-seq primer for SSS (Sheng et al. 2017)	5’-GATGGTTGAGGATGTGTGGAGNNN NNNGGG -3’
JVO-21323 GAT27 PCR	MATQ-seq primer for PCR amplification (Sheng et al. 2017)	5’-GTGAGTGATGGTTGAGGATGTGTGG AG-3’
JVO-21894	Primer for DASH fill-in reaction (Prezza et al. 2020)	5’-GGCATACTCTGCGACATCGT-3’
JVO-21893	Primer pool for DASH (Prezza et al. 2020)	5' -> 3' sequences of 797 oligos TTCTAATACGACTCACTATAGGTAGCGCCGATGGTAGTGTGGTTTTAGAGCTAGAAATAGCAAGTTAAAATAAGGCTAGTCCGTTATCAACTTGAAAAAGTGGCACCGAGTCGGTGCTTTTTTACGATGTCGCAGAGTATGCC
		TTCTAATACGACTCACTATAGGTCTCCCCATGCGAGAGTAGTTTTAGAGCTAGAAATAGCAAGTTAAAATAAGGCTAGTCCGTTATCAACTTGAAAAAGTGGCACCGAGTCGGTGCTTTTTTACGATGTCGCAGAGTATGCC
		TTCTAATACGACTCACTATAGGGTCTCCCCATGCGAGAGTGTTTTAGAGCTAGAAATAGCAAGTTAAAATAAGGCTAGTCCGTTATCAACTTGAAAAAGTGGCACCGAGTCGGTGCTTTTTTACGATGTCGCAGAGTATGCC
		TTCTAATACGACTCACTATAGGTGCGAGAGTAGGGAACTGCCGTTTTAGAGCTAGAAATAGCAAGTTAAAATAAGGCTAGTCCGTTATCAACTTGAAAAAGTGGCACCGAGTCGGTGCTTTTTTACGATGTCGCAGAGTATGCC
		TTCTAATACGACTCACTATAGGTGAAACGCCGTAGCGCCGAGTTTTAGAGCTAGAAATAGCAAGTTAAAATAAGGCTAGTCCGTTATCAACTTGAAAAAGTGGCACCGAGTCGGTGCTTTTTTACGATGTCGCAGAGTATGCC
		TTCTAATACGACTCACTATAGGCCGTAGCGCCGATGGTAGTGGTTTTAGAGCTAGAAATAGCAAGTTAAAATAAGGCTAGTCCGTTATCAACTTGAAAAAGTGGCACCGAGTCGGTGCTTTTTTACGATGTCGCAGAGTATGCC
		TTCTAATACGACTCACTATAGGAGTTCGGCATGGGGTCAGGTGTTTTAGAGCTAGAAATAGCAAGTTAAAATAAGGCTAGTCCGTTATCAACTTGAAAAAGTGGCACCGAGTCGGTGCTTTTTTACGATGTCGCAGAGTATGCC
		TTCTAATACGACTCACTATAGGTCACTTCTGAGTTCGGCATGGTTTTAGAGCTAGAAATAGCAAGTTAAAATAAGGCTAGTCCGTTATCAACTTGAAAAAGTGGCACCGAGTCGGTGCTTTTTTACGATGTCGCAGAGTATGCC
		TTCTAATACGACTCACTATAGGTTCACTTCTGAGTTCGGCATGTTTTAGAGCTAGAAATAGCAAGTTAAAATAAGGCTAGTCCGTTATCAACTTGAAAAAGTGGCACCGAGTCGGTGCTTTTTTACGATGTCGCAGAGTATGCC
		TTCTAATACGACTCACTATAGGCAGTTCCCTACTCTCGCATGGTTTTAGAGCTAGAAATAGCAAGTTAAAATAAGGCTAGTCCGTTATCAACTTGAAAAAGTGGCACCGAGTCGGTGCTTTTTTACGATGTCGCAGAGTATGCC
		TTCTAATACGACTCACTATAGGCAGTTCCCTACTCTCGCATGTTTTAGAGCTAGAAATAGCAAGTTAAAATAAGGCTAGTCCGTTATCAACTTGAAAAAGTGGCACCGAGTCGGTGCTTTTTTACGATGTCGCAGAGTATGCC
		TTCTAATACGACTCACTATAGGTCTGAGTTCGGCATGGGGTCGTTTTAGAGCTAGAAATAGCAAGTTAAAATAAGGCTAGTCCGTTATCAACTTGAAAAAGTGGCACCGAGTCGGTGCTTTTTTACGATGTCGCAGAGTATGCC
		TTCTAATACGACTCACTATAGGAGTTCGGCATGGGGTCAGGGTTTTAGAGCTAGAAATAGCAAGTTAAAATAAGGCTAGTCCGTTATCAACTTGAAAAAGTGGCACCGAGTCGGTGCTTTTTTACGATGTCGCAGAGTATGCC
		TTCTAATACGACTCACTATAGGTTTCACTTCTGAGTTCGGCAGTTTTAGAGCTAGAAATAGCAAGTTAAAATAAGGCTAGTCCGTTATCAACTTGAAAAAGTGGCACCGAGTCGGTGCTTTTTTACGATGTCGCAGAGTATGCC
		TTCTAATACGACTCACTATAGGCAGTTCCCTACTCTCGCAGTTTTAGAGCTAGAAATAGCAAGTTAAAATAAGGCTAGTCCGTTATCAACTTGAAAAAGTGGCACCGAGTCGGTGCTTTTTTACGATGTCGCAGAGTATGCC
		TTCTAATACGACTCACTATAGGCGGCGTTTCACTTCTGAGTTGTTTTAGAGCTAGAAATAGCAAGTTAAAATAAGGCTAGTCCGTTATCAACTTGAAAAAGTGGCACCGAGTCGGTGCTTTTTTACGATGTCGCAGAGTATGCC
		TTCTAATACGACTCACTATAGGCCACACTACCATCGGCGCTAGTTTTAGAGCTAGAAATAGCAAGTTAAAATAAGGCTAGTCCGTTATCAACTTGAAAAAGTGGCACCGAGTCGGTGCTTTTTTACGATGTCGCAGAGTATGCC
		TTCTAATACGACTCACTATAGGGAGACCCCACACTACCATGTTTTAGAGCTAGAAATAGCAAGTTAAAATAAGGCTAGTCCGTTATCAACTTGAAAAAGTGGCACCGAGTCGGTGCTTTTTTACGATGTCGCAGAGTATGCC
		TTCTAATACGACTCACTATAGGCAGGTGGGACCACCGCGCTAGTTTTAGAGCTAGAAATAGCAAGTTAAAATAAGGCTAGTCCGTTATCAACTTGAAAAAGTGGCACCGAGTCGGTGCTTTTTTACGATGTCGCAGAGTATGCC
		TTCTAATACGACTCACTATAGGTTCGCTGACGAGTGGCGGACGTTTTAGAGCTAGAAATAGCAAGTTAAAATAAGGCTAGTCCGTTATCAACTTGAAAAAGTGGCACCGAGTCGGTGCTTTTTTACGATGTCGCAGAGTATGCC
		TTCTAATACGACTCACTATAGGCGGACGGGTGAGTAATGTCTGTTTTAGAGCTAGAAATAGCAAGTTAAAATAAGGCTAGTCCGTTATCAACTTGAAAAAGTGGCACCGAGTCGGTGCTTTTTTACGATGTCGCAGAGTATGCC
		TTCTAATACGACTCACTATAGGTGGGAAACTGCCTGATGGAGGTTTTAGAGCTAGAAATAGCAAGTTAAAATAAGGCTAGTCCGTTATCAACTTGAAAAAGTGGCACCGAGTCGGTGCTTTTTTACGATGTCGCAGAGTATGCC
		TTCTAATACGACTCACTATAGGGAAACTGCCTGATGGAGGGTTTTAGAGCTAGAAATAGCAAGTTAAAATAAGGCTAGTCCGTTATCAACTTGAAAAAGTGGCACCGAGTCGGTGCTTTTTTACGATGTCGCAGAGTATGCC
		TTCTAATACGACTCACTATAGGTAACGTCGCAAGACCAAAGAGTTTTAGAGCTAGAAATAGCAAGTTAAAATAAGGCTAGTCCGTTATCAACTTGAAAAAGTGGCACCGAGTCGGTGCTTTTTTACGATGTCGCAGAGTATGCC
		TTCTAATACGACTCACTATAGGAACGTCGCAAGACCAAAGAGGTTTTAGAGCTAGAAATAGCAAGTTAAAATAAGGCTAGTCCGTTATCAACTTGAAAAAGTGGCACCGAGTCGGTGCTTTTTTACGATGTCGCAGAGTATGCC
		TTCTAATACGACTCACTATAGGACGTCGCAAGACCAAAGAGGGTTTTAGAGCTAGAAATAGCAAGTTAAAATAAGGCTAGTCCGTTATCAACTTGAAAAAGTGGCACCGAGTCGGTGCTTTTTTACGATGTCGCAGAGTATGCC
		TTCTAATACGACTCACTATAGGACCAAAGAGGGGGACCTTCGTTTTAGAGCTAGAAATAGCAAGTTAAAATAAGGCTAGTCCGTTATCAACTTGAAAAAGTGGCACCGAGTCGGTGCTTTTTTACGATGTCGCAGAGTATGCC
		TTCTAATACGACTCACTATAGGCCATCAGATGTGCCCAGATGTTTTAGAGCTAGAAATAGCAAGTTAAAATAAGGCTAGTCCGTTATCAACTTGAAAAAGTGGCACCGAGTCGGTGCTTTTTTACGATGTCGCAGAGTATGCC
		TTCTAATACGACTCACTATAGGACACGGTCCAGACTCCTACGTTTTAGAGCTAGAAATAGCAAGTTAAAATAAGGCTAGTCCGTTATCAACTTGAAAAAGTGGCACCGAGTCGGTGCTTTTTTACGATGTCGCAGAGTATGCC
		TTCTAATACGACTCACTATAGGCTCCTACGGGAGGCAGCAGTGTTTTAGAGCTAGAAATAGCAAGTTAAAATAAGGCTAGTCCGTTATCAACTTGAAAAAGTGGCACCGAGTCGGTGCTTTTTTACGATGTCGCAGAGTATGCC
		TTCTAATACGACTCACTATAGGTCCTACGGGAGGCAGCAGTGGTTTTAGAGCTAGAAATAGCAAGTTAAAATAAGGCTAGTCCGTTATCAACTTGAAAAAGTGGCACCGAGTCGGTGCTTTTTTACGATGTCGCAGAGTATGCC
		TTCTAATACGACTCACTATAGGAGTGGGGAATATTGCACAATGTTTTAGAGCTAGAAATAGCAAGTTAAAATAAGGCTAGTCCGTTATCAACTTGAAAAAGTGGCACCGAGTCGGTGCTTTTTTACGATGTCGCAGAGTATGCC
		TTCTAATACGACTCACTATAGGCGTGTATGAAGAAGGCCTTCGTTTTAGAGCTAGAAATAGCAAGTTAAAATAAGGCTAGTCCGTTATCAACTTGAAAAAGTGGCACCGAGTCGGTGCTTTTTTACGATGTCGCAGAGTATGCC
		TTCTAATACGACTCACTATAGGTTGTAAAGTACTTTCAGCGTTTTAGAGCTAGAAATAGCAAGTTAAAATAAGGCTAGTCCGTTATCAACTTGAAAAAGTGGCACCGAGTCGGTGCTTTTTTACGATGTCGCAGAGTATGCC
		TTCTAATACGACTCACTATAGGTTGTAAAGTACTTTCAGCGGTTTTAGAGCTAGAAATAGCAAGTTAAAATAAGGCTAGTCCGTTATCAACTTGAAAAAGTGGCACCGAGTCGGTGCTTTTTTACGATGTCGCAGAGTATGCC
		TTCTAATACGACTCACTATAGGAAGCGTTAATCGGAATTACTGTTTTAGAGCTAGAAATAGCAAGTTAAAATAAGGCTAGTCCGTTATCAACTTGAAAAAGTGGCACCGAGTCGGTGCTTTTTTACGATGTCGCAGAGTATGCC
		TTCTAATACGACTCACTATAGGAAGTCGGATGTGAAATCCCCGTTTTAGAGCTAGAAATAGCAAGTTAAAATAAGGCTAGTCCGTTATCAACTTGAAAAAGTGGCACCGAGTCGGTGCTTTTTTACGATGTCGCAGAGTATGCC
		TTCTAATACGACTCACTATAGGAAATCCCCGGGCTCAACCTGTTTTAGAGCTAGAAATAGCAAGTTAAAATAAGGCTAGTCCGTTATCAACTTGAAAAAGTGGCACCGAGTCGGTGCTTTTTTACGATGTCGCAGAGTATGCC
		TTCTAATACGACTCACTATAGGCAGGCTTGAGTCTTGTAGAGTTTTAGAGCTAGAAATAGCAAGTTAAAATAAGGCTAGTCCGTTATCAACTTGAAAAAGTGGCACCGAGTCGGTGCTTTTTTACGATGTCGCAGAGTATGCC
		TTCTAATACGACTCACTATAGGCAGGCTTGAGTCTTGTAGAGGTTTTAGAGCTAGAAATAGCAAGTTAAAATAAGGCTAGTCCGTTATCAACTTGAAAAAGTGGCACCGAGTCGGTGCTTTTTTACGATGTCGCAGAGTATGCC
		TTCTAATACGACTCACTATAGGAGGCTTGAGTCTTGTAGAGGGTTTTAGAGCTAGAAATAGCAAGTTAAAATAAGGCTAGTCCGTTATCAACTTGAAAAAGTGGCACCGAGTCGGTGCTTTTTTACGATGTCGCAGAGTATGCC
		TTCTAATACGACTCACTATAGGCTTGAGTCTTGTAGAGGGGTTTTAGAGCTAGAAATAGCAAGTTAAAATAAGGCTAGTCCGTTATCAACTTGAAAAAGTGGCACCGAGTCGGTGCTTTTTTACGATGTCGCAGAGTATGCC
		TTCTAATACGACTCACTATAGGACGCTCAGGTGCGAAAGCGTGTTTTAGAGCTAGAAATAGCAAGTTAAAATAAGGCTAGTCCGTTATCAACTTGAAAAAGTGGCACCGAGTCGGTGCTTTTTTACGATGTCGCAGAGTATGCC
		TTCTAATACGACTCACTATAGGCGCTCAGGTGCGAAAGCGTGGTTTTAGAGCTAGAAATAGCAAGTTAAAATAAGGCTAGTCCGTTATCAACTTGAAAAAGTGGCACCGAGTCGGTGCTTTTTTACGATGTCGCAGAGTATGCC
		TTCTAATACGACTCACTATAGGACGCGTTAAGTAGACCGCCTGTTTTAGAGCTAGAAATAGCAAGTTAAAATAAGGCTAGTCCGTTATCAACTTGAAAAAGTGGCACCGAGTCGGTGCTTTTTTACGATGTCGCAGAGTATGCC
		TTCTAATACGACTCACTATAGGCGCGTTAAGTAGACCGCCTGGTTTTAGAGCTAGAAATAGCAAGTTAAAATAAGGCTAGTCCGTTATCAACTTGAAAAAGTGGCACCGAGTCGGTGCTTTTTTACGATGTCGCAGAGTATGCC
		TTCTAATACGACTCACTATAGGAAAACTCAAATGAATTGACGGTTTTAGAGCTAGAAATAGCAAGTTAAAATAAGGCTAGTCCGTTATCAACTTGAAAAAGTGGCACCGAGTCGGTGCTTTTTTACGATGTCGCAGAGTATGCC
		TTCTAATACGACTCACTATAGGAAACTCAAATGAATTGACGGGTTTTAGAGCTAGAAATAGCAAGTTAAAATAAGGCTAGTCCGTTATCAACTTGAAAAAGTGGCACCGAGTCGGTGCTTTTTTACGATGTCGCAGAGTATGCC
		TTCTAATACGACTCACTATAGGAGAGATGGATTGGTGCCTTCGTTTTAGAGCTAGAAATAGCAAGTTAAAATAAGGCTAGTCCGTTATCAACTTGAAAAAGTGGCACCGAGTCGGTGCTTTTTTACGATGTCGCAGAGTATGCC
		TTCTAATACGACTCACTATAGGAGCTCGTGTTGTGAAATGTTGTTTTAGAGCTAGAAATAGCAAGTTAAAATAAGGCTAGTCCGTTATCAACTTGAAAAAGTGGCACCGAGTCGGTGCTTTTTTACGATGTCGCAGAGTATGCC
		TTCTAATACGACTCACTATAGGTTGTTGCCAGCGGTTAGGCCGTTTTAGAGCTAGAAATAGCAAGTTAAAATAAGGCTAGTCCGTTATCAACTTGAAAAAGTGGCACCGAGTCGGTGCTTTTTTACGATGTCGCAGAGTATGCC
		TTCTAATACGACTCACTATAGGTGATAAACTGGAGGAAGGTGTTTTAGAGCTAGAAATAGCAAGTTAAAATAAGGCTAGTCCGTTATCAACTTGAAAAAGTGGCACCGAGTCGGTGCTTTTTTACGATGTCGCAGAGTATGCC
		TTCTAATACGACTCACTATAGGTGATAAACTGGAGGAAGGTGGTTTTAGAGCTAGAAATAGCAAGTTAAAATAAGGCTAGTCCGTTATCAACTTGAAAAAGTGGCACCGAGTCGGTGCTTTTTTACGATGTCGCAGAGTATGCC
		TTCTAATACGACTCACTATAGGCATCATGGCCCTTACGACCAGTTTTAGAGCTAGAAATAGCAAGTTAAAATAAGGCTAGTCCGTTATCAACTTGAAAAAGTGGCACCGAGTCGGTGCTTTTTTACGATGTCGCAGAGTATGCC
		TTCTAATACGACTCACTATAGGCCACGGTGAATACGTTCCCGTTTTAGAGCTAGAAATAGCAAGTTAAAATAAGGCTAGTCCGTTATCAACTTGAAAAAGTGGCACCGAGTCGGTGCTTTTTTACGATGTCGCAGAGTATGCC
		TTCTAATACGACTCACTATAGGCACACCGCCCGTCACACCATGTTTTAGAGCTAGAAATAGCAAGTTAAAATAAGGCTAGTCCGTTATCAACTTGAAAAAGTGGCACCGAGTCGGTGCTTTTTTACGATGTCGCAGAGTATGCC
		TTCTAATACGACTCACTATAGGCCCGTCACACCATGGGAGTGTTTTAGAGCTAGAAATAGCAAGTTAAAATAAGGCTAGTCCGTTATCAACTTGAAAAAGTGGCACCGAGTCGGTGCTTTTTTACGATGTCGCAGAGTATGCC
		TTCTAATACGACTCACTATAGGAAGTAGGTAGCTTAACCTTCGTTTTAGAGCTAGAAATAGCAAGTTAAAATAAGGCTAGTCCGTTATCAACTTGAAAAAGTGGCACCGAGTCGGTGCTTTTTTACGATGTCGCAGAGTATGCC
		TTCTAATACGACTCACTATAGGAGGTAGCTTAACCTTCGGGAGTTTTAGAGCTAGAAATAGCAAGTTAAAATAAGGCTAGTCCGTTATCAACTTGAAAAAGTGGCACCGAGTCGGTGCTTTTTTACGATGTCGCAGAGTATGCC
		TTCTAATACGACTCACTATAGGCCACTTTGTGATTCATGACTGTTTTAGAGCTAGAAATAGCAAGTTAAAATAAGGCTAGTCCGTTATCAACTTGAAAAAGTGGCACCGAGTCGGTGCTTTTTTACGATGTCGCAGAGTATGCC
		TTCTAATACGACTCACTATAGGCACTTTGTGATTCATGACTGGTTTTAGAGCTAGAAATAGCAAGTTAAAATAAGGCTAGTCCGTTATCAACTTGAAAAAGTGGCACCGAGTCGGTGCTTTTTTACGATGTCGCAGAGTATGCC
		TTCTAATACGACTCACTATAGGTCGTAACAAGGTAACCGTAGTTTTAGAGCTAGAAATAGCAAGTTAAAATAAGGCTAGTCCGTTATCAACTTGAAAAAGTGGCACCGAGTCGGTGCTTTTTTACGATGTCGCAGAGTATGCC
		TTCTAATACGACTCACTATAGGTCGTAACAAGGTAACCGTAGGTTTTAGAGCTAGAAATAGCAAGTTAAAATAAGGCTAGTCCGTTATCAACTTGAAAAAGTGGCACCGAGTCGGTGCTTTTTTACGATGTCGCAGAGTATGCC
		TTCTAATACGACTCACTATAGGTCAGATTGAACGCTGGCGGCGTTTTAGAGCTAGAAATAGCAAGTTAAAATAAGGCTAGTCCGTTATCAACTTGAAAAAGTGGCACCGAGTCGGTGCTTTTTTACGATGTCGCAGAGTATGCC
		TTCTAATACGACTCACTATAGGCATGCAAGTCGAACGGTAACGTTTTAGAGCTAGAAATAGCAAGTTAAAATAAGGCTAGTCCGTTATCAACTTGAAAAAGTGGCACCGAGTCGGTGCTTTTTTACGATGTCGCAGAGTATGCC
		TTCTAATACGACTCACTATAGGTCTGGGAAACTGCCTGATGGGTTTTAGAGCTAGAAATAGCAAGTTAAAATAAGGCTAGTCCGTTATCAACTTGAAAAAGTGGCACCGAGTCGGTGCTTTTTTACGATGTCGCAGAGTATGCC
		TTCTAATACGACTCACTATAGGATAACGTCGCAAGACCAAAGGTTTTAGAGCTAGAAATAGCAAGTTAAAATAAGGCTAGTCCGTTATCAACTTGAAAAAGTGGCACCGAGTCGGTGCTTTTTTACGATGTCGCAGAGTATGCC
		TTCTAATACGACTCACTATAGGATGGGATTAGCTAGTTGGTGGTTTTAGAGCTAGAAATAGCAAGTTAAAATAAGGCTAGTCCGTTATCAACTTGAAAAAGTGGCACCGAGTCGGTGCTTTTTTACGATGTCGCAGAGTATGCC
		TTCTAATACGACTCACTATAGGTGAGGTAACGGCTCACCAGTTTTAGAGCTAGAAATAGCAAGTTAAAATAAGGCTAGTCCGTTATCAACTTGAAAAAGTGGCACCGAGTCGGTGCTTTTTTACGATGTCGCAGAGTATGCC
		TTCTAATACGACTCACTATAGGCGATCCCTAGCTGGTCTGAGGTTTTAGAGCTAGAAATAGCAAGTTAAAATAAGGCTAGTCCGTTATCAACTTGAAAAAGTGGCACCGAGTCGGTGCTTTTTTACGATGTCGCAGAGTATGCC
		TTCTAATACGACTCACTATAGGACGGTCCAGACTCCTACGGGGTTTTAGAGCTAGAAATAGCAAGTTAAAATAAGGCTAGTCCGTTATCAACTTGAAAAAGTGGCACCGAGTCGGTGCTTTTTTACGATGTCGCAGAGTATGCC
		TTCTAATACGACTCACTATAGGCCATGCCGCGTGTATGAAGAGTTTTAGAGCTAGAAATAGCAAGTTAAAATAAGGCTAGTCCGTTATCAACTTGAAAAAGTGGCACCGAGTCGGTGCTTTTTTACGATGTCGCAGAGTATGCC
		TTCTAATACGACTCACTATAGGTAAAGTACTTTCAGCGGGGGTTTTAGAGCTAGAAATAGCAAGTTAAAATAAGGCTAGTCCGTTATCAACTTGAAAAAGTGGCACCGAGTCGGTGCTTTTTTACGATGTCGCAGAGTATGCC
		TTCTAATACGACTCACTATAGGAGTACTTTCAGCGGGGAGGAGTTTTAGAGCTAGAAATAGCAAGTTAAAATAAGGCTAGTCCGTTATCAACTTGAAAAAGTGGCACCGAGTCGGTGCTTTTTTACGATGTCGCAGAGTATGCC
		TTCTAATACGACTCACTATAGGCAGCAGCCGCGGTAATACGGGTTTTAGAGCTAGAAATAGCAAGTTAAAATAAGGCTAGTCCGTTATCAACTTGAAAAAGTGGCACCGAGTCGGTGCTTTTTTACGATGTCGCAGAGTATGCC
		TTCTAATACGACTCACTATAGGAACTGCATTCGAAACTGGCGTTTTAGAGCTAGAAATAGCAAGTTAAAATAAGGCTAGTCCGTTATCAACTTGAAAAAGTGGCACCGAGTCGGTGCTTTTTTACGATGTCGCAGAGTATGCC
		TTCTAATACGACTCACTATAGGCAGGCTTGAGTCTTGTAGGTTTTAGAGCTAGAAATAGCAAGTTAAAATAAGGCTAGTCCGTTATCAACTTGAAAAAGTGGCACCGAGTCGGTGCTTTTTTACGATGTCGCAGAGTATGCC
		TTCTAATACGACTCACTATAGGTAGAGGGGGGTAGAATTCCGTTTTAGAGCTAGAAATAGCAAGTTAAAATAAGGCTAGTCCGTTATCAACTTGAAAAAGTGGCACCGAGTCGGTGCTTTTTTACGATGTCGCAGAGTATGCC
		TTCTAATACGACTCACTATAGGTGAAATGCGTAGAGATCTGGGTTTTAGAGCTAGAAATAGCAAGTTAAAATAAGGCTAGTCCGTTATCAACTTGAAAAAGTGGCACCGAGTCGGTGCTTTTTTACGATGTCGCAGAGTATGCC
		TTCTAATACGACTCACTATAGGTGGAGGAATACCGGTGGCGAGTTTTAGAGCTAGAAATAGCAAGTTAAAATAAGGCTAGTCCGTTATCAACTTGAAAAAGTGGCACCGAGTCGGTGCTTTTTTACGATGTCGCAGAGTATGCC
		TTCTAATACGACTCACTATAGGCTGGACAAAGACTGACGCTCGTTTTAGAGCTAGAAATAGCAAGTTAAAATAAGGCTAGTCCGTTATCAACTTGAAAAAGTGGCACCGAGTCGGTGCTTTTTTACGATGTCGCAGAGTATGCC
		TTCTAATACGACTCACTATAGGCGAAAGCGTGGGGAGCAAACGTTTTAGAGCTAGAAATAGCAAGTTAAAATAAGGCTAGTCCGTTATCAACTTGAAAAAGTGGCACCGAGTCGGTGCTTTTTTACGATGTCGCAGAGTATGCC
		TTCTAATACGACTCACTATAGGCGTAAACGATGTCTACTTGGGTTTTAGAGCTAGAAATAGCAAGTTAAAATAAGGCTAGTCCGTTATCAACTTGAAAAAGTGGCACCGAGTCGGTGCTTTTTTACGATGTCGCAGAGTATGCC
		TTCTAATACGACTCACTATAGGACTTGGAGGTTGTGCCCTTGGTTTTAGAGCTAGAAATAGCAAGTTAAAATAAGGCTAGTCCGTTATCAACTTGAAAAAGTGGCACCGAGTCGGTGCTTTTTTACGATGTCGCAGAGTATGCC
		TTCTAATACGACTCACTATAGGCCTGGGGAGTACGGCCGCAGTTTTAGAGCTAGAAATAGCAAGTTAAAATAAGGCTAGTCCGTTATCAACTTGAAAAAGTGGCACCGAGTCGGTGCTTTTTTACGATGTCGCAGAGTATGCC
		TTCTAATACGACTCACTATAGGCCTTCGGGAACTGTGAGACGTTTTAGAGCTAGAAATAGCAAGTTAAAATAAGGCTAGTCCGTTATCAACTTGAAAAAGTGGCACCGAGTCGGTGCTTTTTTACGATGTCGCAGAGTATGCC
		TTCTAATACGACTCACTATAGGATCCTTTGTTGCCAGCGGTTGTTTTAGAGCTAGAAATAGCAAGTTAAAATAAGGCTAGTCCGTTATCAACTTGAAAAAGTGGCACCGAGTCGGTGCTTTTTTACGATGTCGCAGAGTATGCC
		TTCTAATACGACTCACTATAGGCGGTTAGGCCGGGAACTCAAGTTTTAGAGCTAGAAATAGCAAGTTAAAATAAGGCTAGTCCGTTATCAACTTGAAAAAGTGGCACCGAGTCGGTGCTTTTTTACGATGTCGCAGAGTATGCC
		TTCTAATACGACTCACTATAGGAACTGCCAGTGATAAACTGGGTTTTAGAGCTAGAAATAGCAAGTTAAAATAAGGCTAGTCCGTTATCAACTTGAAAAAGTGGCACCGAGTCGGTGCTTTTTTACGATGTCGCAGAGTATGCC
		TTCTAATACGACTCACTATAGGCCAGTGATAAACTGGAGGAGTTTTAGAGCTAGAAATAGCAAGTTAAAATAAGGCTAGTCCGTTATCAACTTGAAAAAGTGGCACCGAGTCGGTGCTTTTTTACGATGTCGCAGAGTATGCC
		TTCTAATACGACTCACTATAGGTCATCATGGCCCTTACGACCGTTTTAGAGCTAGAAATAGCAAGTTAAAATAAGGCTAGTCCGTTATCAACTTGAAAAAGTGGCACCGAGTCGGTGCTTTTTTACGATGTCGCAGAGTATGCC
		TTCTAATACGACTCACTATAGGAGTGGGTTGCAAAAGAAGTGTTTTAGAGCTAGAAATAGCAAGTTAAAATAAGGCTAGTCCGTTATCAACTTGAAAAAGTGGCACCGAGTCGGTGCTTTTTTACGATGTCGCAGAGTATGCC
		TTCTAATACGACTCACTATAGGTAGGTAGCTTAACCTTCGGGGTTTTAGAGCTAGAAATAGCAAGTTAAAATAAGGCTAGTCCGTTATCAACTTGAAAAAGTGGCACCGAGTCGGTGCTTTTTTACGATGTCGCAGAGTATGCC
		TTCTAATACGACTCACTATAGGACTGGGGTGAAGTCGTAACAGTTTTAGAGCTAGAAATAGCAAGTTAAAATAAGGCTAGTCCGTTATCAACTTGAAAAAGTGGCACCGAGTCGGTGCTTTTTTACGATGTCGCAGAGTATGCC
		TTCTAATACGACTCACTATAGGAGTCGTAACAAGGTAACCGTGTTTTAGAGCTAGAAATAGCAAGTTAAAATAAGGCTAGTCCGTTATCAACTTGAAAAAGTGGCACCGAGTCGGTGCTTTTTTACGATGTCGCAGAGTATGCC
		TTCTAATACGACTCACTATAGGTCATGGCTCAGATTGAACGCGTTTTAGAGCTAGAAATAGCAAGTTAAAATAAGGCTAGTCCGTTATCAACTTGAAAAAGTGGCACCGAGTCGGTGCTTTTTTACGATGTCGCAGAGTATGCC
		TTCTAATACGACTCACTATAGGCTTGCTGCTTCGCTGACGAGGTTTTAGAGCTAGAAATAGCAAGTTAAAATAAGGCTAGTCCGTTATCAACTTGAAAAAGTGGCACCGAGTCGGTGCTTTTTTACGATGTCGCAGAGTATGCC
		TTCTAATACGACTCACTATAGGCGGACGGGTGAGTAATGTCGTTTTAGAGCTAGAAATAGCAAGTTAAAATAAGGCTAGTCCGTTATCAACTTGAAAAAGTGGCACCGAGTCGGTGCTTTTTTACGATGTCGCAGAGTATGCC
		TTCTAATACGACTCACTATAGGATGTCTGGGAAACTGCCTGAGTTTTAGAGCTAGAAATAGCAAGTTAAAATAAGGCTAGTCCGTTATCAACTTGAAAAAGTGGCACCGAGTCGGTGCTTTTTTACGATGTCGCAGAGTATGCC
		TTCTAATACGACTCACTATAGGTGATGGAGGGGGATAACTACGTTTTAGAGCTAGAAATAGCAAGTTAAAATAAGGCTAGTCCGTTATCAACTTGAAAAAGTGGCACCGAGTCGGTGCTTTTTTACGATGTCGCAGAGTATGCC
		TTCTAATACGACTCACTATAGGGATAACTACTGGAAACGGGTTTTAGAGCTAGAAATAGCAAGTTAAAATAAGGCTAGTCCGTTATCAACTTGAAAAAGTGGCACCGAGTCGGTGCTTTTTTACGATGTCGCAGAGTATGCC
		TTCTAATACGACTCACTATAGGTGCCATCAGATGTGCCCAGAGTTTTAGAGCTAGAAATAGCAAGTTAAAATAAGGCTAGTCCGTTATCAACTTGAAAAAGTGGCACCGAGTCGGTGCTTTTTTACGATGTCGCAGAGTATGCC
		TTCTAATACGACTCACTATAGGCCCAGATGGGATTAGCTAGTGTTTTAGAGCTAGAAATAGCAAGTTAAAATAAGGCTAGTCCGTTATCAACTTGAAAAAGTGGCACCGAGTCGGTGCTTTTTTACGATGTCGCAGAGTATGCC
		TTCTAATACGACTCACTATAGGCCAAGGCGACGATCCCTAGCGTTTTAGAGCTAGAAATAGCAAGTTAAAATAAGGCTAGTCCGTTATCAACTTGAAAAAGTGGCACCGAGTCGGTGCTTTTTTACGATGTCGCAGAGTATGCC
		TTCTAATACGACTCACTATAGGAGAGGATGACCAGCCACACGTTTTAGAGCTAGAAATAGCAAGTTAAAATAAGGCTAGTCCGTTATCAACTTGAAAAAGTGGCACCGAGTCGGTGCTTTTTTACGATGTCGCAGAGTATGCC
		TTCTAATACGACTCACTATAGGACTCCTACGGGAGGCAGCAGGTTTTAGAGCTAGAAATAGCAAGTTAAAATAAGGCTAGTCCGTTATCAACTTGAAAAAGTGGCACCGAGTCGGTGCTTTTTTACGATGTCGCAGAGTATGCC
		TTCTAATACGACTCACTATAGGCAGTGGGGAATATTGCACAAGTTTTAGAGCTAGAAATAGCAAGTTAAAATAAGGCTAGTCCGTTATCAACTTGAAAAAGTGGCACCGAGTCGGTGCTTTTTTACGATGTCGCAGAGTATGCC
		TTCTAATACGACTCACTATAGGCAGCGGGGAGGAAGGTGTTGGTTTTAGAGCTAGAAATAGCAAGTTAAAATAAGGCTAGTCCGTTATCAACTTGAAAAAGTGGCACCGAGTCGGTGCTTTTTTACGATGTCGCAGAGTATGCC
		TTCTAATACGACTCACTATAGGCAAGCGTTAATCGGAATTACGTTTTAGAGCTAGAAATAGCAAGTTAAAATAAGGCTAGTCCGTTATCAACTTGAAAAAGTGGCACCGAGTCGGTGCTTTTTTACGATGTCGCAGAGTATGCC
		TTCTAATACGACTCACTATAGGTGAAATCCCCGGGCTCAACCGTTTTAGAGCTAGAAATAGCAAGTTAAAATAAGGCTAGTCCGTTATCAACTTGAAAAAGTGGCACCGAGTCGGTGCTTTTTTACGATGTCGCAGAGTATGCC
		TTCTAATACGACTCACTATAGGCTGGGAACTGCATTCGAAACGTTTTAGAGCTAGAAATAGCAAGTTAAAATAAGGCTAGTCCGTTATCAACTTGAAAAAGTGGCACCGAGTCGGTGCTTTTTTACGATGTCGCAGAGTATGCC
		TTCTAATACGACTCACTATAGGCGGTGAAATGCGTAGAGATCGTTTTAGAGCTAGAAATAGCAAGTTAAAATAAGGCTAGTCCGTTATCAACTTGAAAAAGTGGCACCGAGTCGGTGCTTTTTTACGATGTCGCAGAGTATGCC
		TTCTAATACGACTCACTATAGGAGATCTGGAGGAATACCGGGTTTTAGAGCTAGAAATAGCAAGTTAAAATAAGGCTAGTCCGTTATCAACTTGAAAAAGTGGCACCGAGTCGGTGCTTTTTTACGATGTCGCAGAGTATGCC
		TTCTAATACGACTCACTATAGGACGCTCAGGTGCGAAAGCGGTTTTAGAGCTAGAAATAGCAAGTTAAAATAAGGCTAGTCCGTTATCAACTTGAAAAAGTGGCACCGAGTCGGTGCTTTTTTACGATGTCGCAGAGTATGCC
		TTCTAATACGACTCACTATAGGCAAACAGGATTAGATACCCGTTTTAGAGCTAGAAATAGCAAGTTAAAATAAGGCTAGTCCGTTATCAACTTGAAAAAGTGGCACCGAGTCGGTGCTTTTTTACGATGTCGCAGAGTATGCC
		TTCTAATACGACTCACTATAGGAGGTTGTGCCCTTGAGGCGGTTTTAGAGCTAGAAATAGCAAGTTAAAATAAGGCTAGTCCGTTATCAACTTGAAAAAGTGGCACCGAGTCGGTGCTTTTTTACGATGTCGCAGAGTATGCC
		TTCTAATACGACTCACTATAGGAACGCGTTAAGTAGACCGCCGTTTTAGAGCTAGAAATAGCAAGTTAAAATAAGGCTAGTCCGTTATCAACTTGAAAAAGTGGCACCGAGTCGGTGCTTTTTTACGATGTCGCAGAGTATGCC
		TTCTAATACGACTCACTATAGGACGGGGGCCCGCACAAGCGGGTTTTAGAGCTAGAAATAGCAAGTTAAAATAAGGCTAGTCCGTTATCAACTTGAAAAAGTGGCACCGAGTCGGTGCTTTTTTACGATGTCGCAGAGTATGCC
		TTCTAATACGACTCACTATAGGCGCACAAGCGGTGGAGCATGGTTTTAGAGCTAGAAATAGCAAGTTAAAATAAGGCTAGTCCGTTATCAACTTGAAAAAGTGGCACCGAGTCGGTGCTTTTTTACGATGTCGCAGAGTATGCC
		TTCTAATACGACTCACTATAGGAGAACTTTCCAGAGATGGATGTTTTAGAGCTAGAAATAGCAAGTTAAAATAAGGCTAGTCCGTTATCAACTTGAAAAAGTGGCACCGAGTCGGTGCTTTTTTACGATGTCGCAGAGTATGCC
		TTCTAATACGACTCACTATAGGACTGTGAGACAGGTGCTGCAGTTTTAGAGCTAGAAATAGCAAGTTAAAATAAGGCTAGTCCGTTATCAACTTGAAAAAGTGGCACCGAGTCGGTGCTTTTTTACGATGTCGCAGAGTATGCC
		TTCTAATACGACTCACTATAGGCAGCTCGTGTTGTGAAATGTGTTTTAGAGCTAGAAATAGCAAGTTAAAATAAGGCTAGTCCGTTATCAACTTGAAAAAGTGGCACCGAGTCGGTGCTTTTTTACGATGTCGCAGAGTATGCC
		TTCTAATACGACTCACTATAGGAAACTGCCAGTGATAAACGTTTTAGAGCTAGAAATAGCAAGTTAAAATAAGGCTAGTCCGTTATCAACTTGAAAAAGTGGCACCGAGTCGGTGCTTTTTTACGATGTCGCAGAGTATGCC
		TTCTAATACGACTCACTATAGGAGTGATAAACTGGAGGAAGGGTTTTAGAGCTAGAAATAGCAAGTTAAAATAAGGCTAGTCCGTTATCAACTTGAAAAAGTGGCACCGAGTCGGTGCTTTTTTACGATGTCGCAGAGTATGCC
		TTCTAATACGACTCACTATAGGGATGACGTCAAGTCATCAGTTTTAGAGCTAGAAATAGCAAGTTAAAATAAGGCTAGTCCGTTATCAACTTGAAAAAGTGGCACCGAGTCGGTGCTTTTTTACGATGTCGCAGAGTATGCC
		TTCTAATACGACTCACTATAGGGCTACACACGTGCTACAAGTTTTAGAGCTAGAAATAGCAAGTTAAAATAAGGCTAGTCCGTTATCAACTTGAAAAAGTGGCACCGAGTCGGTGCTTTTTTACGATGTCGCAGAGTATGCC
		TTCTAATACGACTCACTATAGGAAGTGCGTCGTAGTCCGGATGTTTTAGAGCTAGAAATAGCAAGTTAAAATAAGGCTAGTCCGTTATCAACTTGAAAAAGTGGCACCGAGTCGGTGCTTTTTTACGATGTCGCAGAGTATGCC
		TTCTAATACGACTCACTATAGGTCGGAATCGCTAGTAATCGGTTTTAGAGCTAGAAATAGCAAGTTAAAATAAGGCTAGTCCGTTATCAACTTGAAAAAGTGGCACCGAGTCGGTGCTTTTTTACGATGTCGCAGAGTATGCC
		TTCTAATACGACTCACTATAGGACACACCGCCCGTCACACCAGTTTTAGAGCTAGAAATAGCAAGTTAAAATAAGGCTAGTCCGTTATCAACTTGAAAAAGTGGCACCGAGTCGGTGCTTTTTTACGATGTCGCAGAGTATGCC
		TTCTAATACGACTCACTATAGGCGCCCGTCACACCATGGGAGGTTTTAGAGCTAGAAATAGCAAGTTAAAATAAGGCTAGTCCGTTATCAACTTGAAAAAGTGGCACCGAGTCGGTGCTTTTTTACGATGTCGCAGAGTATGCC
		TTCTAATACGACTCACTATAGGACCACTTTGTGATTCATGACGTTTTAGAGCTAGAAATAGCAAGTTAAAATAAGGCTAGTCCGTTATCAACTTGAAAAAGTGGCACCGAGTCGGTGCTTTTTTACGATGTCGCAGAGTATGCC
		TTCTAATACGACTCACTATAGGACCGTAGGGGAACCTGCGGTGTTTTAGAGCTAGAAATAGCAAGTTAAAATAAGGCTAGTCCGTTATCAACTTGAAAAAGTGGCACCGAGTCGGTGCTTTTTTACGATGTCGCAGAGTATGCC
		TTCTAATACGACTCACTATAGGTGGCTCAGATTGAACGCTGGGTTTTAGAGCTAGAAATAGCAAGTTAAAATAAGGCTAGTCCGTTATCAACTTGAAAAAGTGGCACCGAGTCGGTGCTTTTTTACGATGTCGCAGAGTATGCC
		TTCTAATACGACTCACTATAGGCCTAACACATGCAAGTCGAAGTTTTAGAGCTAGAAATAGCAAGTTAAAATAAGGCTAGTCCGTTATCAACTTGAAAAAGTGGCACCGAGTCGGTGCTTTTTTACGATGTCGCAGAGTATGCC
		TTCTAATACGACTCACTATAGGCTGCTTCGCTGACGAGTGGGTTTTAGAGCTAGAAATAGCAAGTTAAAATAAGGCTAGTCCGTTATCAACTTGAAAAAGTGGCACCGAGTCGGTGCTTTTTTACGATGTCGCAGAGTATGCC
		TTCTAATACGACTCACTATAGGCTTCGCTGACGAGTGGCGGAGTTTTAGAGCTAGAAATAGCAAGTTAAAATAAGGCTAGTCCGTTATCAACTTGAAAAAGTGGCACCGAGTCGGTGCTTTTTTACGATGTCGCAGAGTATGCC
		TTCTAATACGACTCACTATAGGAGGGGGATAACTACTGGAAAGTTTTAGAGCTAGAAATAGCAAGTTAAAATAAGGCTAGTCCGTTATCAACTTGAAAAAGTGGCACCGAGTCGGTGCTTTTTTACGATGTCGCAGAGTATGCC
		TTCTAATACGACTCACTATAGGAGACCAAAGAGGGGGACCTTGTTTTAGAGCTAGAAATAGCAAGTTAAAATAAGGCTAGTCCGTTATCAACTTGAAAAAGTGGCACCGAGTCGGTGCTTTTTTACGATGTCGCAGAGTATGCC
		TTCTAATACGACTCACTATAGGTTAGCTAGTTGGTGAGGTAAGTTTTAGAGCTAGAAATAGCAAGTTAAAATAAGGCTAGTCCGTTATCAACTTGAAAAAGTGGCACCGAGTCGGTGCTTTTTTACGATGTCGCAGAGTATGCC
		TTCTAATACGACTCACTATAGGCCACACTGGAACTGAGACAGTTTTAGAGCTAGAAATAGCAAGTTAAAATAAGGCTAGTCCGTTATCAACTTGAAAAAGTGGCACCGAGTCGGTGCTTTTTTACGATGTCGCAGAGTATGCC
		TTCTAATACGACTCACTATAGGAGACACGGTCCAGACTCCTAGTTTTAGAGCTAGAAATAGCAAGTTAAAATAAGGCTAGTCCGTTATCAACTTGAAAAAGTGGCACCGAGTCGGTGCTTTTTTACGATGTCGCAGAGTATGCC
		TTCTAATACGACTCACTATAGGCGTGTATGAAGAAGGCCTTGTTTTAGAGCTAGAAATAGCAAGTTAAAATAAGGCTAGTCCGTTATCAACTTGAAAAAGTGGCACCGAGTCGGTGCTTTTTTACGATGTCGCAGAGTATGCC
		TTCTAATACGACTCACTATAGGGTTGTAAAGTACTTTCAGGTTTTAGAGCTAGAAATAGCAAGTTAAAATAAGGCTAGTCCGTTATCAACTTGAAAAAGTGGCACCGAGTCGGTGCTTTTTTACGATGTCGCAGAGTATGCC
		TTCTAATACGACTCACTATAGGTTACCCGCAGAAGAAGCACGTTTTAGAGCTAGAAATAGCAAGTTAAAATAAGGCTAGTCCGTTATCAACTTGAAAAAGTGGCACCGAGTCGGTGCTTTTTTACGATGTCGCAGAGTATGCC
		TTCTAATACGACTCACTATAGGTAACTCCGTGCCAGCAGCCGGTTTTAGAGCTAGAAATAGCAAGTTAAAATAAGGCTAGTCCGTTATCAACTTGAAAAAGTGGCACCGAGTCGGTGCTTTTTTACGATGTCGCAGAGTATGCC
		TTCTAATACGACTCACTATAGGTGCCAGCAGCCGCGGTAATAGTTTTAGAGCTAGAAATAGCAAGTTAAAATAAGGCTAGTCCGTTATCAACTTGAAAAAGTGGCACCGAGTCGGTGCTTTTTTACGATGTCGCAGAGTATGCC
		TTCTAATACGACTCACTATAGGCGGAGGGTGCAAGCGTTAATGTTTTAGAGCTAGAAATAGCAAGTTAAAATAAGGCTAGTCCGTTATCAACTTGAAAAAGTGGCACCGAGTCGGTGCTTTTTTACGATGTCGCAGAGTATGCC
		TTCTAATACGACTCACTATAGGGCGTAAAGCGCACGCAGGGTTTTAGAGCTAGAAATAGCAAGTTAAAATAAGGCTAGTCCGTTATCAACTTGAAAAAGTGGCACCGAGTCGGTGCTTTTTTACGATGTCGCAGAGTATGCC
		TTCTAATACGACTCACTATAGGACGCAGGCGGTCTGTCAAGTGTTTTAGAGCTAGAAATAGCAAGTTAAAATAAGGCTAGTCCGTTATCAACTTGAAAAAGTGGCACCGAGTCGGTGCTTTTTTACGATGTCGCAGAGTATGCC
		TTCTAATACGACTCACTATAGGCAAGTCGGATGTGAAATCCCGTTTTAGAGCTAGAAATAGCAAGTTAAAATAAGGCTAGTCCGTTATCAACTTGAAAAAGTGGCACCGAGTCGGTGCTTTTTTACGATGTCGCAGAGTATGCC
		TTCTAATACGACTCACTATAGGGTAGAATTCCAGGTGTAGGTTTTAGAGCTAGAAATAGCAAGTTAAAATAAGGCTAGTCCGTTATCAACTTGAAAAAGTGGCACCGAGTCGGTGCTTTTTTACGATGTCGCAGAGTATGCC
		TTCTAATACGACTCACTATAGGTAGAGATCTGGAGGAATACGTTTTAGAGCTAGAAATAGCAAGTTAAAATAAGGCTAGTCCGTTATCAACTTGAAAAAGTGGCACCGAGTCGGTGCTTTTTTACGATGTCGCAGAGTATGCC
		TTCTAATACGACTCACTATAGGAGGAATACCGGTGGCGAAGGGTTTTAGAGCTAGAAATAGCAAGTTAAAATAAGGCTAGTCCGTTATCAACTTGAAAAAGTGGCACCGAGTCGGTGCTTTTTTACGATGTCGCAGAGTATGCC
		TTCTAATACGACTCACTATAGGTGCCCTTGAGGCGTGGCTTCGTTTTAGAGCTAGAAATAGCAAGTTAAAATAAGGCTAGTCCGTTATCAACTTGAAAAAGTGGCACCGAGTCGGTGCTTTTTTACGATGTCGCAGAGTATGCC
		TTCTAATACGACTCACTATAGGAGTAGACCGCCTGGGGAGTAGTTTTAGAGCTAGAAATAGCAAGTTAAAATAAGGCTAGTCCGTTATCAACTTGAAAAAGTGGCACCGAGTCGGTGCTTTTTTACGATGTCGCAGAGTATGCC
		TTCTAATACGACTCACTATAGGTTGACGGGGGCCCGCACAAGGTTTTAGAGCTAGAAATAGCAAGTTAAAATAAGGCTAGTCCGTTATCAACTTGAAAAAGTGGCACCGAGTCGGTGCTTTTTTACGATGTCGCAGAGTATGCC
		TTCTAATACGACTCACTATAGGCAGAGATGGATTGGTGCCTTGTTTTAGAGCTAGAAATAGCAAGTTAAAATAAGGCTAGTCCGTTATCAACTTGAAAAAGTGGCACCGAGTCGGTGCTTTTTTACGATGTCGCAGAGTATGCC
		TTCTAATACGACTCACTATAGGCCCTTATCCTTTGTTGCCAGGTTTTAGAGCTAGAAATAGCAAGTTAAAATAAGGCTAGTCCGTTATCAACTTGAAAAAGTGGCACCGAGTCGGTGCTTTTTTACGATGTCGCAGAGTATGCC
		TTCTAATACGACTCACTATAGGTTTGTTGCCAGCGGTTAGGCGTTTTAGAGCTAGAAATAGCAAGTTAAAATAAGGCTAGTCCGTTATCAACTTGAAAAAGTGGCACCGAGTCGGTGCTTTTTTACGATGTCGCAGAGTATGCC
		TTCTAATACGACTCACTATAGGAGCGACCTCGCGAGAGCAAGGTTTTAGAGCTAGAAATAGCAAGTTAAAATAAGGCTAGTCCGTTATCAACTTGAAAAAGTGGCACCGAGTCGGTGCTTTTTTACGATGTCGCAGAGTATGCC
		TTCTAATACGACTCACTATAGGTCATAAAGTGCGTCGTAGTCGTTTTAGAGCTAGAAATAGCAAGTTAAAATAAGGCTAGTCCGTTATCAACTTGAAAAAGTGGCACCGAGTCGGTGCTTTTTTACGATGTCGCAGAGTATGCC
		TTCTAATACGACTCACTATAGGCAACTCGACTCCATGAAGTGTTTTAGAGCTAGAAATAGCAAGTTAAAATAAGGCTAGTCCGTTATCAACTTGAAAAAGTGGCACCGAGTCGGTGCTTTTTTACGATGTCGCAGAGTATGCC
		TTCTAATACGACTCACTATAGGAATCGTGGATCAGAATGCCAGTTTTAGAGCTAGAAATAGCAAGTTAAAATAAGGCTAGTCCGTTATCAACTTGAAAAAGTGGCACCGAGTCGGTGCTTTTTTACGATGTCGCAGAGTATGCC
		TTCTAATACGACTCACTATAGGTGCCACGGTGAATACGTTCCGTTTTAGAGCTAGAAATAGCAAGTTAAAATAAGGCTAGTCCGTTATCAACTTGAAAAAGTGGCACCGAGTCGGTGCTTTTTTACGATGTCGCAGAGTATGCC
		TTCTAATACGACTCACTATAGGAAGTAGGTAGCTTAACCTTGTTTTAGAGCTAGAAATAGCAAGTTAAAATAAGGCTAGTCCGTTATCAACTTGAAAAAGTGGCACCGAGTCGGTGCTTTTTTACGATGTCGCAGAGTATGCC
		TTCTAATACGACTCACTATAGGTAACCGTAGGGGAACCTGGTTTTAGAGCTAGAAATAGCAAGTTAAAATAAGGCTAGTCCGTTATCAACTTGAAAAAGTGGCACCGAGTCGGTGCTTTTTTACGATGTCGCAGAGTATGCC
		TTCTAATACGACTCACTATAGGCCAACTAGCTAATCCCATCTGTTTTAGAGCTAGAAATAGCAAGTTAAAATAAGGCTAGTCCGTTATCAACTTGAAAAAGTGGCACCGAGTCGGTGCTTTTTTACGATGTCGCAGAGTATGCC
		TTCTAATACGACTCACTATAGGTCATCCTCTCAGACCAGCTAGTTTTAGAGCTAGAAATAGCAAGTTAAAATAAGGCTAGTCCGTTATCAACTTGAAAAAGTGGCACCGAGTCGGTGCTTTTTTACGATGTCGCAGAGTATGCC
		TTCTAATACGACTCACTATAGGTTAGCCGGTGCTTCTTCTGCGTTTTAGAGCTAGAAATAGCAAGTTAAAATAAGGCTAGTCCGTTATCAACTTGAAAAAGTGGCACCGAGTCGGTGCTTTTTTACGATGTCGCAGAGTATGCC
		TTCTAATACGACTCACTATAGGCAGTTCCCAGGTTGAGCCCGGTTTTAGAGCTAGAAATAGCAAGTTAAAATAAGGCTAGTCCGTTATCAACTTGAAAAAGTGGCACCGAGTCGGTGCTTTTTTACGATGTCGCAGAGTATGCC
		TTCTAATACGACTCACTATAGGCAGTTCCCAGGTTGAGCCCGTTTTAGAGCTAGAAATAGCAAGTTAAAATAAGGCTAGTCCGTTATCAACTTGAAAAAGTGGCACCGAGTCGGTGCTTTTTTACGATGTCGCAGAGTATGCC
		TTCTAATACGACTCACTATAGGAGCGTCAGTCTTTGTCCAGGGTTTTAGAGCTAGAAATAGCAAGTTAAAATAAGGCTAGTCCGTTATCAACTTGAAAAAGTGGCACCGAGTCGGTGCTTTTTTACGATGTCGCAGAGTATGCC
		TTCTAATACGACTCACTATAGGAGCGTCAGTCTTTGTCCAGGTTTTAGAGCTAGAAATAGCAAGTTAAAATAAGGCTAGTCCGTTATCAACTTGAAAAAGTGGCACCGAGTCGGTGCTTTTTTACGATGTCGCAGAGTATGCC
		TTCTAATACGACTCACTATAGGTGAGCGTCAGTCTTTGTCCAGTTTTAGAGCTAGAAATAGCAAGTTAAAATAAGGCTAGTCCGTTATCAACTTGAAAAAGTGGCACCGAGTCGGTGCTTTTTTACGATGTCGCAGAGTATGCC
		TTCTAATACGACTCACTATAGGTTTACGGCGTGGACTACCAGTTTTAGAGCTAGAAATAGCAAGTTAAAATAAGGCTAGTCCGTTATCAACTTGAAAAAGTGGCACCGAGTCGGTGCTTTTTTACGATGTCGCAGAGTATGCC
		TTCTAATACGACTCACTATAGGCTCCGGAAGCCACGCCTCAAGTTTTAGAGCTAGAAATAGCAAGTTAAAATAAGGCTAGTCCGTTATCAACTTGAAAAAGTGGCACCGAGTCGGTGCTTTTTTACGATGTCGCAGAGTATGCC
		TTCTAATACGACTCACTATAGGACATGCTCCACCGCTTGTGCGTTTTAGAGCTAGAAATAGCAAGTTAAAATAAGGCTAGTCCGTTATCAACTTGAAAAAGTGGCACCGAGTCGGTGCTTTTTTACGATGTCGCAGAGTATGCC
		TTCTAATACGACTCACTATAGGATAAGGGTTGCGCTCGTTGCGTTTTAGAGCTAGAAATAGCAAGTTAAAATAAGGCTAGTCCGTTATCAACTTGAAAAAGTGGCACCGAGTCGGTGCTTTTTTACGATGTCGCAGAGTATGCC
		TTCTAATACGACTCACTATAGGCCGCTGGCAACAAAGGATAAGTTTTAGAGCTAGAAATAGCAAGTTAAAATAAGGCTAGTCCGTTATCAACTTGAAAAAGTGGCACCGAGTCGGTGCTTTTTTACGATGTCGCAGAGTATGCC
		TTCTAATACGACTCACTATAGGTGTGTAGCCCTGGTCGTAAGTTTTAGAGCTAGAAATAGCAAGTTAAAATAAGGCTAGTCCGTTATCAACTTGAAAAAGTGGCACCGAGTCGGTGCTTTTTTACGATGTCGCAGAGTATGCC
		TTCTAATACGACTCACTATAGGGCGGTGTGTACAAGGCCCGTTTTAGAGCTAGAAATAGCAAGTTAAAATAAGGCTAGTCCGTTATCAACTTGAAAAAGTGGCACCGAGTCGGTGCTTTTTTACGATGTCGCAGAGTATGCC
		TTCTAATACGACTCACTATAGGACCCACTCCCATGGTGTGACGTTTTAGAGCTAGAAATAGCAAGTTAAAATAAGGCTAGTCCGTTATCAACTTGAAAAAGTGGCACCGAGTCGGTGCTTTTTTACGATGTCGCAGAGTATGCC
		TTCTAATACGACTCACTATAGGCCGTTCGACTTGCATGTGTTGTTTTAGAGCTAGAAATAGCAAGTTAAAATAAGGCTAGTCCGTTATCAACTTGAAAAAGTGGCACCGAGTCGGTGCTTTTTTACGATGTCGCAGAGTATGCC
		TTCTAATACGACTCACTATAGGAGTAGTTATCCCCCTCCATCGTTTTAGAGCTAGAAATAGCAAGTTAAAATAAGGCTAGTCCGTTATCAACTTGAAAAAGTGGCACCGAGTCGGTGCTTTTTTACGATGTCGCAGAGTATGCC
		TTCTAATACGACTCACTATAGGTCTGATGGCAAGAGGCCCGAGTTTTAGAGCTAGAAATAGCAAGTTAAAATAAGGCTAGTCCGTTATCAACTTGAAAAAGTGGCACCGAGTCGGTGCTTTTTTACGATGTCGCAGAGTATGCC
		TTCTAATACGACTCACTATAGGTGGGCACATCTGATGGCAAGGTTTTAGAGCTAGAAATAGCAAGTTAAAATAAGGCTAGTCCGTTATCAACTTGAAAAAGTGGCACCGAGTCGGTGCTTTTTTACGATGTCGCAGAGTATGCC
		TTCTAATACGACTCACTATAGGTCATCCTCTCAGACCAGCTGTTTTAGAGCTAGAAATAGCAAGTTAAAATAAGGCTAGTCCGTTATCAACTTGAAAAAGTGGCACCGAGTCGGTGCTTTTTTACGATGTCGCAGAGTATGCC
		TTCTAATACGACTCACTATAGGTCCCCACTGCTGCCTCCCGTGTTTTAGAGCTAGAAATAGCAAGTTAAAATAAGGCTAGTCCGTTATCAACTTGAAAAAGTGGCACCGAGTCGGTGCTTTTTTACGATGTCGCAGAGTATGCC
		TTCTAATACGACTCACTATAGGACACGCGGCATGGCTGCATCGTTTTAGAGCTAGAAATAGCAAGTTAAAATAAGGCTAGTCCGTTATCAACTTGAAAAAGTGGCACCGAGTCGGTGCTTTTTTACGATGTCGCAGAGTATGCC
		TTCTAATACGACTCACTATAGGAAAGTACTTTACAACCCGAGTTTTAGAGCTAGAAATAGCAAGTTAAAATAAGGCTAGTCCGTTATCAACTTGAAAAAGTGGCACCGAGTCGGTGCTTTTTTACGATGTCGCAGAGTATGCC
		TTCTAATACGACTCACTATAGGCAGTTTCGAATGCAGTTCCCGTTTTAGAGCTAGAAATAGCAAGTTAAAATAAGGCTAGTCCGTTATCAACTTGAAAAAGTGGCACCGAGTCGGTGCTTTTTTACGATGTCGCAGAGTATGCC
		TTCTAATACGACTCACTATAGGCTGAGCGTCAGTCTTTGTCCGTTTTAGAGCTAGAAATAGCAAGTTAAAATAAGGCTAGTCCGTTATCAACTTGAAAAAGTGGCACCGAGTCGGTGCTTTTTTACGATGTCGCAGAGTATGCC
		TTCTAATACGACTCACTATAGGCGTTTACGGCGTGGACTACCGTTTTAGAGCTAGAAATAGCAAGTTAAAATAAGGCTAGTCCGTTATCAACTTGAAAAAGTGGCACCGAGTCGGTGCTTTTTTACGATGTCGCAGAGTATGCC
		TTCTAATACGACTCACTATAGGACCTTGCGGCCGTACTCCCCGTTTTAGAGCTAGAAATAGCAAGTTAAAATAAGGCTAGTCCGTTATCAACTTGAAAAAGTGGCACCGAGTCGGTGCTTTTTTACGATGTCGCAGAGTATGCC
		TTCTAATACGACTCACTATAGGTGGATGTCAAGACCAGGTAGTTTTAGAGCTAGAAATAGCAAGTTAAAATAAGGCTAGTCCGTTATCAACTTGAAAAAGTGGCACCGAGTCGGTGCTTTTTTACGATGTCGCAGAGTATGCC
		TTCTAATACGACTCACTATAGGTTCTGTGGATGTCAAGACCGTTTTAGAGCTAGAAATAGCAAGTTAAAATAAGGCTAGTCCGTTATCAACTTGAAAAAGTGGCACCGAGTCGGTGCTTTTTTACGATGTCGCAGAGTATGCC
		TTCTAATACGACTCACTATAGGACCTGTCTCACAGTTCCCGAGTTTTAGAGCTAGAAATAGCAAGTTAAAATAAGGCTAGTCCGTTATCAACTTGAAAAAGTGGCACCGAGTCGGTGCTTTTTTACGATGTCGCAGAGTATGCC
		TTCTAATACGACTCACTATAGGACCGCTGGCAACAAAGGATAGTTTTAGAGCTAGAAATAGCAAGTTAAAATAAGGCTAGTCCGTTATCAACTTGAAAAAGTGGCACCGAGTCGGTGCTTTTTTACGATGTCGCAGAGTATGCC
		TTCTAATACGACTCACTATAGGCCTAACCGCTGGCAACAAGTTTTAGAGCTAGAAATAGCAAGTTAAAATAAGGCTAGTCCGTTATCAACTTGAAAAAGTGGCACCGAGTCGGTGCTTTTTTACGATGTCGCAGAGTATGCC
		TTCTAATACGACTCACTATAGGCGTGTGTAGCCCTGGTCGTAGTTTTAGAGCTAGAAATAGCAAGTTAAAATAAGGCTAGTCCGTTATCAACTTGAAAAAGTGGCACCGAGTCGGTGCTTTTTTACGATGTCGCAGAGTATGCC
		TTCTAATACGACTCACTATAGGAGGTCCGCTTGCTCTCGCGGTTTTAGAGCTAGAAATAGCAAGTTAAAATAAGGCTAGTCCGTTATCAACTTGAAAAAGTGGCACCGAGTCGGTGCTTTTTTACGATGTCGCAGAGTATGCC
		TTCTAATACGACTCACTATAGGACTACGACGCACTTTATGGTTTTAGAGCTAGAAATAGCAAGTTAAAATAAGGCTAGTCCGTTATCAACTTGAAAAAGTGGCACCGAGTCGGTGCTTTTTTACGATGTCGCAGAGTATGCC
		TTCTAATACGACTCACTATAGGTGTGACGGGCGGTGTGTACAGTTTTAGAGCTAGAAATAGCAAGTTAAAATAAGGCTAGTCCGTTATCAACTTGAAAAAGTGGCACCGAGTCGGTGCTTTTTTACGATGTCGCAGAGTATGCC
		TTCTAATACGACTCACTATAGGAGTGGTAAGCGCCCTCCCGAGTTTTAGAGCTAGAAATAGCAAGTTAAAATAAGGCTAGTCCGTTATCAACTTGAAAAAGTGGCACCGAGTCGGTGCTTTTTTACGATGTCGCAGAGTATGCC
		TTCTAATACGACTCACTATAGGTAAGGAGGTGATCCAACCGCGTTTTAGAGCTAGAAATAGCAAGTTAAAATAAGGCTAGTCCGTTATCAACTTGAAAAAGTGGCACCGAGTCGGTGCTTTTTTACGATGTCGCAGAGTATGCC
		TTCTAATACGACTCACTATAGGCCCGAAGGTCCCCCTCTTGTTTTAGAGCTAGAAATAGCAAGTTAAAATAAGGCTAGTCCGTTATCAACTTGAAAAAGTGGCACCGAGTCGGTGCTTTTTTACGATGTCGCAGAGTATGCC
		TTCTAATACGACTCACTATAGGTCCCATCTGGGCACATCTGAGTTTTAGAGCTAGAAATAGCAAGTTAAAATAAGGCTAGTCCGTTATCAACTTGAAAAAGTGGCACCGAGTCGGTGCTTTTTTACGATGTCGCAGAGTATGCC
		TTCTAATACGACTCACTATAGGACCAACTAGCTAATCCCATCGTTTTAGAGCTAGAAATAGCAAGTTAAAATAAGGCTAGTCCGTTATCAACTTGAAAAAGTGGCACCGAGTCGGTGCTTTTTTACGATGTCGCAGAGTATGCC
		TTCTAATACGACTCACTATAGGCCAGCTAGGGATCGTCGCCTGTTTTAGAGCTAGAAATAGCAAGTTAAAATAAGGCTAGTCCGTTATCAACTTGAAAAAGTGGCACCGAGTCGGTGCTTTTTTACGATGTCGCAGAGTATGCC
		TTCTAATACGACTCACTATAGGTGTCTCAGTTCCAGTGTGGCGTTTTAGAGCTAGAAATAGCAAGTTAAAATAAGGCTAGTCCGTTATCAACTTGAAAAAGTGGCACCGAGTCGGTGCTTTTTTACGATGTCGCAGAGTATGCC
		TTCTAATACGACTCACTATAGGACCGTGTCTCAGTTCCAGTGGTTTTAGAGCTAGAAATAGCAAGTTAAAATAAGGCTAGTCCGTTATCAACTTGAAAAAGTGGCACCGAGTCGGTGCTTTTTTACGATGTCGCAGAGTATGCC
		TTCTAATACGACTCACTATAGGTGCTGCCTCCCGTAGGAGTCGTTTTAGAGCTAGAAATAGCAAGTTAAAATAAGGCTAGTCCGTTATCAACTTGAAAAAGTGGCACCGAGTCGGTGCTTTTTTACGATGTCGCAGAGTATGCC
		TTCTAATACGACTCACTATAGGCCTTCTTCATACACGCGGCAGTTTTAGAGCTAGAAATAGCAAGTTAAAATAAGGCTAGTCCGTTATCAACTTGAAAAAGTGGCACCGAGTCGGTGCTTTTTTACGATGTCGCAGAGTATGCC
		TTCTAATACGACTCACTATAGGCTCCGTATTACCGCGGCTGCGTTTTAGAGCTAGAAATAGCAAGTTAAAATAAGGCTAGTCCGTTATCAACTTGAAAAAGTGGCACCGAGTCGGTGCTTTTTTACGATGTCGCAGAGTATGCC
		TTCTAATACGACTCACTATAGGACGCATTTCACCGCTACACCGTTTTAGAGCTAGAAATAGCAAGTTAAAATAAGGCTAGTCCGTTATCAACTTGAAAAAGTGGCACCGAGTCGGTGCTTTTTTACGATGTCGCAGAGTATGCC
		TTCTAATACGACTCACTATAGGAGTAGACATCGTTTACGGCGGTTTTAGAGCTAGAAATAGCAAGTTAAAATAAGGCTAGTCCGTTATCAACTTGAAAAAGTGGCACCGAGTCGGTGCTTTTTTACGATGTCGCAGAGTATGCC
		TTCTAATACGACTCACTATAGGTCCATCTCTGGAAAGTTCTGGTTTTAGAGCTAGAAATAGCAAGTTAAAATAAGGCTAGTCCGTTATCAACTTGAAAAAGTGGCACCGAGTCGGTGCTTTTTTACGATGTCGCAGAGTATGCC
		TTCTAATACGACTCACTATAGGCGAAGGCACCAATCCATCTCGTTTTAGAGCTAGAAATAGCAAGTTAAAATAAGGCTAGTCCGTTATCAACTTGAAAAAGTGGCACCGAGTCGGTGCTTTTTTACGATGTCGCAGAGTATGCC
		TTCTAATACGACTCACTATAGGTGAGTTCCCGGCCTAACCGCGTTTTAGAGCTAGAAATAGCAAGTTAAAATAAGGCTAGTCCGTTATCAACTTGAAAAAGTGGCACCGAGTCGGTGCTTTTTTACGATGTCGCAGAGTATGCC
		TTCTAATACGACTCACTATAGGACCTTCCTCCAGTTTATCACGTTTTAGAGCTAGAAATAGCAAGTTAAAATAAGGCTAGTCCGTTATCAACTTGAAAAAGTGGCACCGAGTCGGTGCTTTTTTACGATGTCGCAGAGTATGCC
		TTCTAATACGACTCACTATAGGTTGTAGCACGTGTGTAGCCCGTTTTAGAGCTAGAAATAGCAAGTTAAAATAAGGCTAGTCCGTTATCAACTTGAAAAAGTGGCACCGAGTCGGTGCTTTTTTACGATGTCGCAGAGTATGCC
		TTCTAATACGACTCACTATAGGTACTAGCGATTCCGACTTCAGTTTTAGAGCTAGAAATAGCAAGTTAAAATAAGGCTAGTCCGTTATCAACTTGAAAAAGTGGCACCGAGTCGGTGCTTTTTTACGATGTCGCAGAGTATGCC
		TTCTAATACGACTCACTATAGGCCCGGGAACGTATTCACCGGTTTTAGAGCTAGAAATAGCAAGTTAAAATAAGGCTAGTCCGTTATCAACTTGAAAAAGTGGCACCGAGTCGGTGCTTTTTTACGATGTCGCAGAGTATGCC
		TTCTAATACGACTCACTATAGGTCTTTTGCAACCCACTCCCAGTTTTAGAGCTAGAAATAGCAAGTTAAAATAAGGCTAGTCCGTTATCAACTTGAAAAAGTGGCACCGAGTCGGTGCTTTTTTACGATGTCGCAGAGTATGCC
		TTCTAATACGACTCACTATAGGCCCAGTCATGAATCACAAAGGTTTTAGAGCTAGAAATAGCAAGTTAAAATAAGGCTAGTCCGTTATCAACTTGAAAAAGTGGCACCGAGTCGGTGCTTTTTTACGATGTCGCAGAGTATGCC
		TTCTAATACGACTCACTATAGGTTTGGTCTTGCGACGTTATGGTTTTAGAGCTAGAAATAGCAAGTTAAAATAAGGCTAGTCCGTTATCAACTTGAAAAAGTGGCACCGAGTCGGTGCTTTTTTACGATGTCGCAGAGTATGCC
		TTCTAATACGACTCACTATAGGAAGGCCTTCTTCATACACGGTTTTAGAGCTAGAAATAGCAAGTTAAAATAAGGCTAGTCCGTTATCAACTTGAAAAAGTGGCACCGAGTCGGTGCTTTTTTACGATGTCGCAGAGTATGCC
		TTCTAATACGACTCACTATAGGCGGGTAACGTCAATTGCTGGTTTTAGAGCTAGAAATAGCAAGTTAAAATAAGGCTAGTCCGTTATCAACTTGAAAAAGTGGCACCGAGTCGGTGCTTTTTTACGATGTCGCAGAGTATGCC
		TTCTAATACGACTCACTATAGGTTAGCCGGTGCTTCTTCTGGTTTTAGAGCTAGAAATAGCAAGTTAAAATAAGGCTAGTCCGTTATCAACTTGAAAAAGTGGCACCGAGTCGGTGCTTTTTTACGATGTCGCAGAGTATGCC
		TTCTAATACGACTCACTATAGGCTGCTGGCACGGAGTTAGCGTTTTAGAGCTAGAAATAGCAAGTTAAAATAAGGCTAGTCCGTTATCAACTTGAAAAAGTGGCACCGAGTCGGTGCTTTTTTACGATGTCGCAGAGTATGCC
		TTCTAATACGACTCACTATAGGTATTACCGCGGCTGCTGGCAGTTTTAGAGCTAGAAATAGCAAGTTAAAATAAGGCTAGTCCGTTATCAACTTGAAAAAGTGGCACCGAGTCGGTGCTTTTTTACGATGTCGCAGAGTATGCC
		TTCTAATACGACTCACTATAGGTTGCACCCTCCGTATTACCGGTTTTAGAGCTAGAAATAGCAAGTTAAAATAAGGCTAGTCCGTTATCAACTTGAAAAAGTGGCACCGAGTCGGTGCTTTTTTACGATGTCGCAGAGTATGCC
		TTCTAATACGACTCACTATAGGCAGGGGGCCGCCTTCGCCACGTTTTAGAGCTAGAAATAGCAAGTTAAAATAAGGCTAGTCCGTTATCAACTTGAAAAAGTGGCACCGAGTCGGTGCTTTTTTACGATGTCGCAGAGTATGCC
		TTCTAATACGACTCACTATAGGCTCCAAGTAGACATCGTTTAGTTTTAGAGCTAGAAATAGCAAGTTAAAATAAGGCTAGTCCGTTATCAACTTGAAAAAGTGGCACCGAGTCGGTGCTTTTTTACGATGTCGCAGAGTATGCC
		TTCTAATACGACTCACTATAGGTCTACTTAACGCGTTAGCTCGTTTTAGAGCTAGAAATAGCAAGTTAAAATAAGGCTAGTCCGTTATCAACTTGAAAAAGTGGCACCGAGTCGGTGCTTTTTTACGATGTCGCAGAGTATGCC
		TTCTAATACGACTCACTATAGGTTGCGGCCGTACTCCCCAGGGTTTTAGAGCTAGAAATAGCAAGTTAAAATAAGGCTAGTCCGTTATCAACTTGAAAAAGTGGCACCGAGTCGGTGCTTTTTTACGATGTCGCAGAGTATGCC
		TTCTAATACGACTCACTATAGGTCATTTGAGTTTTAACCTTGGTTTTAGAGCTAGAAATAGCAAGTTAAAATAAGGCTAGTCCGTTATCAACTTGAAAAAGTGGCACCGAGTCGGTGCTTTTTTACGATGTCGCAGAGTATGCC
		TTCTAATACGACTCACTATAGGCACATGCTCCACCGCTTGTGGTTTTAGAGCTAGAAATAGCAAGTTAAAATAAGGCTAGTCCGTTATCAACTTGAAAAAGTGGCACCGAGTCGGTGCTTTTTTACGATGTCGCAGAGTATGCC
		TTCTAATACGACTCACTATAGGATAAGGGTTGCGCTCGTTGGTTTTAGAGCTAGAAATAGCAAGTTAAAATAAGGCTAGTCCGTTATCAACTTGAAAAAGTGGCACCGAGTCGGTGCTTTTTTACGATGTCGCAGAGTATGCC
		TTCTAATACGACTCACTATAGGCAGTTTCCTTTGAGTTCCGTTTTAGAGCTAGAAATAGCAAGTTAAAATAAGGCTAGTCCGTTATCAACTTGAAAAAGTGGCACCGAGTCGGTGCTTTTTTACGATGTCGCAGAGTATGCC
		TTCTAATACGACTCACTATAGGTCGAGTTGCAGACTCCAATCGTTTTAGAGCTAGAAATAGCAAGTTAAAATAAGGCTAGTCCGTTATCAACTTGAAAAAGTGGCACCGAGTCGGTGCTTTTTTACGATGTCGCAGAGTATGCC
		TTCTAATACGACTCACTATAGGCGGGCGGTGTGTACAAGGCCGTTTTAGAGCTAGAAATAGCAAGTTAAAATAAGGCTAGTCCGTTATCAACTTGAAAAAGTGGCACCGAGTCGGTGCTTTTTTACGATGTCGCAGAGTATGCC
		TTCTAATACGACTCACTATAGGCACTCCCATGGTGTGACGGGGTTTTAGAGCTAGAAATAGCAAGTTAAAATAAGGCTAGTCCGTTATCAACTTGAAAAAGTGGCACCGAGTCGGTGCTTTTTTACGATGTCGCAGAGTATGCC
		TTCTAATACGACTCACTATAGGAACCCACTCCCATGGTGTGAGTTTTAGAGCTAGAAATAGCAAGTTAAAATAAGGCTAGTCCGTTATCAACTTGAAAAAGTGGCACCGAGTCGGTGCTTTTTTACGATGTCGCAGAGTATGCC
		TTCTAATACGACTCACTATAGGTCCAACCGCAGGTTCCCCTAGTTTTAGAGCTAGAAATAGCAAGTTAAAATAAGGCTAGTCCGTTATCAACTTGAAAAAGTGGCACCGAGTCGGTGCTTTTTTACGATGTCGCAGAGTATGCC
		TTCTAATACGACTCACTATAGGTCGCTGGCAACAAAGGATAAGTTTTAGAGCTAGAAATAGCAAGTTAAAATAAGGCTAGTCCGTTATCAACTTGAAAAAGTGGCACCGAGTCGGTGCTTTTTTACGATGTCGCAGAGTATGCC
		TTCTAATACGACTCACTATAGGCCAACAAGCTAATCCCATCTGTTTTAGAGCTAGAAATAGCAAGTTAAAATAAGGCTAGTCCGTTATCAACTTGAAAAAGTGGCACCGAGTCGGTGCTTTTTTACGATGTCGCAGAGTATGCC
		TTCTAATACGACTCACTATAGGACCTAATCGCTGGCAACAAGTTTTAGAGCTAGAAATAGCAAGTTAAAATAAGGCTAGTCCGTTATCAACTTGAAAAAGTGGCACCGAGTCGGTGCTTTTTTACGATGTCGCAGAGTATGCC
		TTCTAATACGACTCACTATAGGATCGCTGGCAACAAAGGATAGTTTTAGAGCTAGAAATAGCAAGTTAAAATAAGGCTAGTCCGTTATCAACTTGAAAAAGTGGCACCGAGTCGGTGCTTTTTTACGATGTCGCAGAGTATGCC
		TTCTAATACGACTCACTATAGGCTTCTGTGGATGTCAAGACCGTTTTAGAGCTAGAAATAGCAAGTTAAAATAAGGCTAGTCCGTTATCAACTTGAAAAAGTGGCACCGAGTCGGTGCTTTTTTACGATGTCGCAGAGTATGCC
		TTCTAATACGACTCACTATAGGTGAGTTCCCGACCTAATCGCGTTTTAGAGCTAGAAATAGCAAGTTAAAATAAGGCTAGTCCGTTATCAACTTGAAAAAGTGGCACCGAGTCGGTGCTTTTTTACGATGTCGCAGAGTATGCC
		TTCTAATACGACTCACTATAGGCGAAGGCACAAATCCATCTCGTTTTAGAGCTAGAAATAGCAAGTTAAAATAAGGCTAGTCCGTTATCAACTTGAAAAAGTGGCACCGAGTCGGTGCTTTTTTACGATGTCGCAGAGTATGCC
		TTCTAATACGACTCACTATAGGTCCATCTCTGGATTCTTCTGGTTTTAGAGCTAGAAATAGCAAGTTAAAATAAGGCTAGTCCGTTATCAACTTGAAAAAGTGGCACCGAGTCGGTGCTTTTTTACGATGTCGCAGAGTATGCC
		TTCTAATACGACTCACTATAGGACCAACAAGCTAATCCCATCGTTTTAGAGCTAGAAATAGCAAGTTAAAATAAGGCTAGTCCGTTATCAACTTGAAAAAGTGGCACCGAGTCGGTGCTTTTTTACGATGTCGCAGAGTATGCC
		TTCTAATACGACTCACTATAGGTTGTTGCCAGCGATTAGGTCGTTTTAGAGCTAGAAATAGCAAGTTAAAATAAGGCTAGTCCGTTATCAACTTGAAAAAGTGGCACCGAGTCGGTGCTTTTTTACGATGTCGCAGAGTATGCC
		TTCTAATACGACTCACTATAGGAGAGATGGATTTGTGCCTTCGTTTTAGAGCTAGAAATAGCAAGTTAAAATAAGGCTAGTCCGTTATCAACTTGAAAAAGTGGCACCGAGTCGGTGCTTTTTTACGATGTCGCAGAGTATGCC
		TTCTAATACGACTCACTATAGGTTTGCTGACGAGTGGCGGACGTTTTAGAGCTAGAAATAGCAAGTTAAAATAAGGCTAGTCCGTTATCAACTTGAAAAAGTGGCACCGAGTCGGTGCTTTTTTACGATGTCGCAGAGTATGCC
		TTCTAATACGACTCACTATAGGCGATTAGGTCGGGAACTCAAGTTTTAGAGCTAGAAATAGCAAGTTAAAATAAGGCTAGTCCGTTATCAACTTGAAAAAGTGGCACCGAGTCGGTGCTTTTTTACGATGTCGCAGAGTATGCC
		TTCTAATACGACTCACTATAGGATCCTTTGTTGCCAGCGATTGTTTTAGAGCTAGAAATAGCAAGTTAAAATAAGGCTAGTCCGTTATCAACTTGAAAAAGTGGCACCGAGTCGGTGCTTTTTTACGATGTCGCAGAGTATGCC
		TTCTAATACGACTCACTATAGGATGGGATTAGCTTGTTGGTGGTTTTAGAGCTAGAAATAGCAAGTTAAAATAAGGCTAGTCCGTTATCAACTTGAAAAAGTGGCACCGAGTCGGTGCTTTTTTACGATGTCGCAGAGTATGCC
		TTCTAATACGACTCACTATAGGAGACTGCCAGTGATAAACGTTTTAGAGCTAGAAATAGCAAGTTAAAATAAGGCTAGTCCGTTATCAACTTGAAAAAGTGGCACCGAGTCGGTGCTTTTTTACGATGTCGCAGAGTATGCC
		TTCTAATACGACTCACTATAGGTCCACAGAAGAATCCAGAGAGTTTTAGAGCTAGAAATAGCAAGTTAAAATAAGGCTAGTCCGTTATCAACTTGAAAAAGTGGCACCGAGTCGGTGCTTTTTTACGATGTCGCAGAGTATGCC
		TTCTAATACGACTCACTATAGGCCCAGATGGGATTAGCTTGTGTTTTAGAGCTAGAAATAGCAAGTTAAAATAAGGCTAGTCCGTTATCAACTTGAAAAAGTGGCACCGAGTCGGTGCTTTTTTACGATGTCGCAGAGTATGCC
		TTCTAATACGACTCACTATAGGCTTGCTGCTTTGCTGACGAGGTTTTAGAGCTAGAAATAGCAAGTTAAAATAAGGCTAGTCCGTTATCAACTTGAAAAAGTGGCACCGAGTCGGTGCTTTTTTACGATGTCGCAGAGTATGCC
		TTCTAATACGACTCACTATAGGTTTGTTGCCAGCGATTAGGTGTTTTAGAGCTAGAAATAGCAAGTTAAAATAAGGCTAGTCCGTTATCAACTTGAAAAAGTGGCACCGAGTCGGTGCTTTTTTACGATGTCGCAGAGTATGCC
		TTCTAATACGACTCACTATAGGCAGAGATGGATTTGTGCCTTGTTTTAGAGCTAGAAATAGCAAGTTAAAATAAGGCTAGTCCGTTATCAACTTGAAAAAGTGGCACCGAGTCGGTGCTTTTTTACGATGTCGCAGAGTATGCC
		TTCTAATACGACTCACTATAGGTTAGCTTGTTGGTGAGGTAAGTTTTAGAGCTAGAAATAGCAAGTTAAAATAAGGCTAGTCCGTTATCAACTTGAAAAAGTGGCACCGAGTCGGTGCTTTTTTACGATGTCGCAGAGTATGCC
		TTCTAATACGACTCACTATAGGCTTTGCTGACGAGTGGCGGAGTTTTAGAGCTAGAAATAGCAAGTTAAAATAAGGCTAGTCCGTTATCAACTTGAAAAAGTGGCACCGAGTCGGTGCTTTTTTACGATGTCGCAGAGTATGCC
		TTCTAATACGACTCACTATAGGCTGCTTTGCTGACGAGTGGGTTTTAGAGCTAGAAATAGCAAGTTAAAATAAGGCTAGTCCGTTATCAACTTGAAAAAGTGGCACCGAGTCGGTGCTTTTTTACGATGTCGCAGAGTATGCC
		TTCTAATACGACTCACTATAGGTGGCAGTCAGAGGCGATGAAGTTTTAGAGCTAGAAATAGCAAGTTAAAATAAGGCTAGTCCGTTATCAACTTGAAAAAGTGGCACCGAGTCGGTGCTTTTTTACGATGTCGCAGAGTATGCC
		TTCTAATACGACTCACTATAGGATAACCGGCGATACCCGAATGTTTTAGAGCTAGAAATAGCAAGTTAAAATAAGGCTAGTCCGTTATCAACTTGAAAAAGTGGCACCGAGTCGGTGCTTTTTTACGATGTCGCAGAGTATGCC
		TTCTAATACGACTCACTATAGGTAACCGGCGATACCCGAATGGTTTTAGAGCTAGAAATAGCAAGTTAAAATAAGGCTAGTCCGTTATCAACTTGAAAAAGTGGCACCGAGTCGGTGCTTTTTTACGATGTCGCAGAGTATGCC
		TTCTAATACGACTCACTATAGGATAGGTTAATGAGGCGAACCGTTTTAGAGCTAGAAATAGCAAGTTAAAATAAGGCTAGTCCGTTATCAACTTGAAAAAGTGGCACCGAGTCGGTGCTTTTTTACGATGTCGCAGAGTATGCC
		TTCTAATACGACTCACTATAGGTAGGTTAATGAGGCGAACCGGTTTTAGAGCTAGAAATAGCAAGTTAAAATAAGGCTAGTCCGTTATCAACTTGAAAAAGTGGCACCGAGTCGGTGCTTTTTTACGATGTCGCAGAGTATGCC
		TTCTAATACGACTCACTATAGGAGGTTAATGAGGCGAACCGGGTTTTAGAGCTAGAAATAGCAAGTTAAAATAAGGCTAGTCCGTTATCAACTTGAAAAAGTGGCACCGAGTCGGTGCTTTTTTACGATGTCGCAGAGTATGCC
		TTCTAATACGACTCACTATAGGCCCAGTAGCGGCGAGCGAACGTTTTAGAGCTAGAAATAGCAAGTTAAAATAAGGCTAGTCCGTTATCAACTTGAAAAAGTGGCACCGAGTCGGTGCTTTTTTACGATGTCGCAGAGTATGCC
		TTCTAATACGACTCACTATAGGCCAGTAGCGGCGAGCGAACGGTTTTAGAGCTAGAAATAGCAAGTTAAAATAAGGCTAGTCCGTTATCAACTTGAAAAAGTGGCACCGAGTCGGTGCTTTTTTACGATGTCGCAGAGTATGCC
		TTCTAATACGACTCACTATAGGCTGGAAAGGCGCGCGATACAGTTTTAGAGCTAGAAATAGCAAGTTAAAATAAGGCTAGTCCGTTATCAACTTGAAAAAGTGGCACCGAGTCGGTGCTTTTTTACGATGTCGCAGAGTATGCC
		TTCTAATACGACTCACTATAGGTGCTGTGAGCTCGATGAGTAGTTTTAGAGCTAGAAATAGCAAGTTAAAATAAGGCTAGTCCGTTATCAACTTGAAAAAGTGGCACCGAGTCGGTGCTTTTTTACGATGTCGCAGAGTATGCC
		TTCTAATACGACTCACTATAGGTGGTATCCTGTCTGAATATGTTTTAGAGCTAGAAATAGCAAGTTAAAATAAGGCTAGTCCGTTATCAACTTGAAAAAGTGGCACCGAGTCGGTGCTTTTTTACGATGTCGCAGAGTATGCC
		TTCTAATACGACTCACTATAGGTGGTATCCTGTCTGAATATGGTTTTAGAGCTAGAAATAGCAAGTTAAAATAAGGCTAGTCCGTTATCAACTTGAAAAAGTGGCACCGAGTCGGTGCTTTTTTACGATGTCGCAGAGTATGCC
		TTCTAATACGACTCACTATAGGTATCCTGTCTGAATATGGGTTTTAGAGCTAGAAATAGCAAGTTAAAATAAGGCTAGTCCGTTATCAACTTGAAAAAGTGGCACCGAGTCGGTGCTTTTTTACGATGTCGCAGAGTATGCC
		TTCTAATACGACTCACTATAGGTATCCTGTCTGAATATGGGGTTTTAGAGCTAGAAATAGCAAGTTAAAATAAGGCTAGTCCGTTATCAACTTGAAAAAGTGGCACCGAGTCGGTGCTTTTTTACGATGTCGCAGAGTATGCC
		TTCTAATACGACTCACTATAGGATAGTGAACCAGTACCGTGAGTTTTAGAGCTAGAAATAGCAAGTTAAAATAAGGCTAGTCCGTTATCAACTTGAAAAAGTGGCACCGAGTCGGTGCTTTTTTACGATGTCGCAGAGTATGCC
		TTCTAATACGACTCACTATAGGCGAAAAGAACCCCGGCGAGTTTTAGAGCTAGAAATAGCAAGTTAAAATAAGGCTAGTCCGTTATCAACTTGAAAAAGTGGCACCGAGTCGGTGCTTTTTTACGATGTCGCAGAGTATGCC
		TTCTAATACGACTCACTATAGGCGAAAAGAACCCCGGCGAGGTTTTAGAGCTAGAAATAGCAAGTTAAAATAAGGCTAGTCCGTTATCAACTTGAAAAAGTGGCACCGAGTCGGTGCTTTTTTACGATGTCGCAGAGTATGCC
		TTCTAATACGACTCACTATAGGACCGTGTACGTACAAGCAGTGTTTTAGAGCTAGAAATAGCAAGTTAAAATAAGGCTAGTCCGTTATCAACTTGAAAAAGTGGCACCGAGTCGGTGCTTTTTTACGATGTCGCAGAGTATGCC
		TTCTAATACGACTCACTATAGGTCAACCGCAAAACAAGCAGAGTTTTAGAGCTAGAAATAGCAAGTTAAAATAAGGCTAGTCCGTTATCAACTTGAAAAAGTGGCACCGAGTCGGTGCTTTTTTACGATGTCGCAGAGTATGCC
		TTCTAATACGACTCACTATAGGCAACCGCAAAACAAGCAGAGGTTTTAGAGCTAGAAATAGCAAGTTAAAATAAGGCTAGTCCGTTATCAACTTGAAAAAGTGGCACCGAGTCGGTGCTTTTTTACGATGTCGCAGAGTATGCC
		TTCTAATACGACTCACTATAGGAACCGCAAAACAAGCAGAGGGTTTTAGAGCTAGAAATAGCAAGTTAAAATAAGGCTAGTCCGTTATCAACTTGAAAAAGTGGCACCGAGTCGGTGCTTTTTTACGATGTCGCAGAGTATGCC
		TTCTAATACGACTCACTATAGGAGCAGAGGGGGCTTAGTGGTGTTTTAGAGCTAGAAATAGCAAGTTAAAATAAGGCTAGTCCGTTATCAACTTGAAAAAGTGGCACCGAGTCGGTGCTTTTTTACGATGTCGCAGAGTATGCC
		TTCTAATACGACTCACTATAGGCAGAGGGGGCTTAGTGGTGGTTTTAGAGCTAGAAATAGCAAGTTAAAATAAGGCTAGTCCGTTATCAACTTGAAAAAGTGGCACCGAGTCGGTGCTTTTTTACGATGTCGCAGAGTATGCC
		TTCTAATACGACTCACTATAGGCTGCGTACCTTTTGTATAATGTTTTAGAGCTAGAAATAGCAAGTTAAAATAAGGCTAGTCCGTTATCAACTTGAAAAAGTGGCACCGAGTCGGTGCTTTTTTACGATGTCGCAGAGTATGCC
		TTCTAATACGACTCACTATAGGTAGCAAGGTTAACCGTATAGTTTTAGAGCTAGAAATAGCAAGTTAAAATAAGGCTAGTCCGTTATCAACTTGAAAAAGTGGCACCGAGTCGGTGCTTTTTTACGATGTCGCAGAGTATGCC
		TTCTAATACGACTCACTATAGGTAGCAAGGTTAACCGTATAGGTTTTAGAGCTAGAAATAGCAAGTTAAAATAAGGCTAGTCCGTTATCAACTTGAAAAAGTGGCACCGAGTCGGTGCTTTTTTACGATGTCGCAGAGTATGCC
		TTCTAATACGACTCACTATAGGAACCGTATAGGGGAGCCGGAGTTTTAGAGCTAGAAATAGCAAGTTAAAATAAGGCTAGTCCGTTATCAACTTGAAAAAGTGGCACCGAGTCGGTGCTTTTTTACGATGTCGCAGAGTATGCC
		TTCTAATACGACTCACTATAGGAGGGAAACCGAGTCTTAATTGTTTTAGAGCTAGAAATAGCAAGTTAAAATAAGGCTAGTCCGTTATCAACTTGAAAAAGTGGCACCGAGTCGGTGCTTTTTTACGATGTCGCAGAGTATGCC
		TTCTAATACGACTCACTATAGGTAATTGGGCGTTAAGTTGCAGTTTTAGAGCTAGAAATAGCAAGTTAAAATAAGGCTAGTCCGTTATCAACTTGAAAAAGTGGCACCGAGTCGGTGCTTTTTTACGATGTCGCAGAGTATGCC
		TTCTAATACGACTCACTATAGGAAACCCGGTGATCTAGCCATGTTTTAGAGCTAGAAATAGCAAGTTAAAATAAGGCTAGTCCGTTATCAACTTGAAAAAGTGGCACCGAGTCGGTGCTTTTTTACGATGTCGCAGAGTATGCC
		TTCTAATACGACTCACTATAGGCCATGGGCAGGTTGAAGGTTGTTTTAGAGCTAGAAATAGCAAGTTAAAATAAGGCTAGTCCGTTATCAACTTGAAAAAGTGGCACCGAGTCGGTGCTTTTTTACGATGTCGCAGAGTATGCC
		TTCTAATACGACTCACTATAGGTTAGCGGATGACCTGTGGCTGTTTTAGAGCTAGAAATAGCAAGTTAAAATAAGGCTAGTCCGTTATCAACTTGAAAAAGTGGCACCGAGTCGGTGCTTTTTTACGATGTCGCAGAGTATGCC
		TTCTAATACGACTCACTATAGGTAGCGGATGACCTGTGGCTGGTTTTAGAGCTAGAAATAGCAAGTTAAAATAAGGCTAGTCCGTTATCAACTTGAAAAAGTGGCACCGAGTCGGTGCTTTTTTACGATGTCGCAGAGTATGCC
		TTCTAATACGACTCACTATAGGTGAAAGGCCAATCAAACCGTTTTAGAGCTAGAAATAGCAAGTTAAAATAAGGCTAGTCCGTTATCAACTTGAAAAAGTGGCACCGAGTCGGTGCTTTTTTACGATGTCGCAGAGTATGCC
		TTCTAATACGACTCACTATAGGCGCCTCGTGAATTCATCTCCGTTTTAGAGCTAGAAATAGCAAGTTAAAATAAGGCTAGTCCGTTATCAACTTGAAAAAGTGGCACCGAGTCGGTGCTTTTTTACGATGTCGCAGAGTATGCC
		TTCTAATACGACTCACTATAGGCCTCGTGAATTCATCTCCGGTTTTAGAGCTAGAAATAGCAAGTTAAAATAAGGCTAGTCCGTTATCAACTTGAAAAAGTGGCACCGAGTCGGTGCTTTTTTACGATGTCGCAGAGTATGCC
		TTCTAATACGACTCACTATAGGCCTCGTGAATTCATCTCCGGGTTTTAGAGCTAGAAATAGCAAGTTAAAATAAGGCTAGTCCGTTATCAACTTGAAAAAGTGGCACCGAGTCGGTGCTTTTTTACGATGTCGCAGAGTATGCC
		TTCTAATACGACTCACTATAGGTAGAGCACTGTTTCGGCTAGTTTTAGAGCTAGAAATAGCAAGTTAAAATAAGGCTAGTCCGTTATCAACTTGAAAAAGTGGCACCGAGTCGGTGCTTTTTTACGATGTCGCAGAGTATGCC
		TTCTAATACGACTCACTATAGGTAGAGCACTGTTTCGGCTAGGTTTTAGAGCTAGAAATAGCAAGTTAAAATAAGGCTAGTCCGTTATCAACTTGAAAAAGTGGCACCGAGTCGGTGCTTTTTTACGATGTCGCAGAGTATGCC
		TTCTAATACGACTCACTATAGGAGAGCACTGTTTCGGCTAGGGTTTTAGAGCTAGAAATAGCAAGTTAAAATAAGGCTAGTCCGTTATCAACTTGAAAAAGTGGCACCGAGTCGGTGCTTTTTTACGATGTCGCAGAGTATGCC
		TTCTAATACGACTCACTATAGGATACCGGAGAATGTTATCACGTTTTAGAGCTAGAAATAGCAAGTTAAAATAAGGCTAGTCCGTTATCAACTTGAAAAAGTGGCACCGAGTCGGTGCTTTTTTACGATGTCGCAGAGTATGCC
		TTCTAATACGACTCACTATAGGTATCACGGGAGACACACGGCGTTTTAGAGCTAGAAATAGCAAGTTAAAATAAGGCTAGTCCGTTATCAACTTGAAAAAGTGGCACCGAGTCGGTGCTTTTTTACGATGTCGCAGAGTATGCC
		TTCTAATACGACTCACTATAGGCTAACGTCCGTCGTGAAGAGTTTTAGAGCTAGAAATAGCAAGTTAAAATAAGGCTAGTCCGTTATCAACTTGAAAAAGTGGCACCGAGTCGGTGCTTTTTTACGATGTCGCAGAGTATGCC
		TTCTAATACGACTCACTATAGGTCCCAAAGTCATGGTTAAGTGTTTTAGAGCTAGAAATAGCAAGTTAAAATAAGGCTAGTCCGTTATCAACTTGAAAAAGTGGCACCGAGTCGGTGCTTTTTTACGATGTCGCAGAGTATGCC
		TTCTAATACGACTCACTATAGGTTAAGTGGGAAACGATGTGTTTTAGAGCTAGAAATAGCAAGTTAAAATAAGGCTAGTCCGTTATCAACTTGAAAAAGTGGCACCGAGTCGGTGCTTTTTTACGATGTCGCAGAGTATGCC
		TTCTAATACGACTCACTATAGGCCTGCGCGGAAGATGTAACGTTTTAGAGCTAGAAATAGCAAGTTAAAATAAGGCTAGTCCGTTATCAACTTGAAAAAGTGGCACCGAGTCGGTGCTTTTTTACGATGTCGCAGAGTATGCC
		TTCTAATACGACTCACTATAGGCCTGCGCGGAAGATGTAACGGTTTTAGAGCTAGAAATAGCAAGTTAAAATAAGGCTAGTCCGTTATCAACTTGAAAAAGTGGCACCGAGTCGGTGCTTTTTTACGATGTCGCAGAGTATGCC
		TTCTAATACGACTCACTATAGGATTAAAGTCGAGTTGGCTTAGTTTTAGAGCTAGAAATAGCAAGTTAAAATAAGGCTAGTCCGTTATCAACTTGAAAAAGTGGCACCGAGTCGGTGCTTTTTTACGATGTCGCAGAGTATGCC
		TTCTAATACGACTCACTATAGGCTTAGGGATACGTTCGTTGTTTTAGAGCTAGAAATAGCAAGTTAAAATAAGGCTAGTCCGTTATCAACTTGAAAAAGTGGCACCGAGTCGGTGCTTTTTTACGATGTCGCAGAGTATGCC
		TTCTAATACGACTCACTATAGGAGGGATACGTTCGTTGGGTAGTTTTAGAGCTAGAAATAGCAAGTTAAAATAAGGCTAGTCCGTTATCAACTTGAAAAAGTGGCACCGAGTCGGTGCTTTTTTACGATGTCGCAGAGTATGCC
		TTCTAATACGACTCACTATAGGGATACGTTCGTTGGGTAGGTTTTAGAGCTAGAAATAGCAAGTTAAAATAAGGCTAGTCCGTTATCAACTTGAAAAAGTGGCACCGAGTCGGTGCTTTTTTACGATGTCGCAGAGTATGCC
		TTCTAATACGACTCACTATAGGACATAAGTAACGATAAAGCGTTTTAGAGCTAGAAATAGCAAGTTAAAATAAGGCTAGTCCGTTATCAACTTGAAAAAGTGGCACCGAGTCGGTGCTTTTTTACGATGTCGCAGAGTATGCC
		TTCTAATACGACTCACTATAGGCCCGCTCGCCGGAAGACCAAGTTTTAGAGCTAGAAATAGCAAGTTAAAATAAGGCTAGTCCGTTATCAACTTGAAAAAGTGGCACCGAGTCGGTGCTTTTTTACGATGTCGCAGAGTATGCC
		TTCTAATACGACTCACTATAGGTTCCTGTCCAACGTTAATCGTTTTAGAGCTAGAAATAGCAAGTTAAAATAAGGCTAGTCCGTTATCAACTTGAAAAAGTGGCACCGAGTCGGTGCTTTTTTACGATGTCGCAGAGTATGCC
		TTCTAATACGACTCACTATAGGTTCCTGTCCAACGTTAATCGGTTTTAGAGCTAGAAATAGCAAGTTAAAATAAGGCTAGTCCGTTATCAACTTGAAAAAGTGGCACCGAGTCGGTGCTTTTTTACGATGTCGCAGAGTATGCC
		TTCTAATACGACTCACTATAGGTCCAACGTTAATCGGGGCAGTTTTAGAGCTAGAAATAGCAAGTTAAAATAAGGCTAGTCCGTTATCAACTTGAAAAAGTGGCACCGAGTCGGTGCTTTTTTACGATGTCGCAGAGTATGCC
		TTCTAATACGACTCACTATAGGCCGAAAGGCGTAGTCGATGTTTTAGAGCTAGAAATAGCAAGTTAAAATAAGGCTAGTCCGTTATCAACTTGAAAAAGTGGCACCGAGTCGGTGCTTTTTTACGATGTCGCAGAGTATGCC
		TTCTAATACGACTCACTATAGGAGGCGTAGTCGATGGGAAACGTTTTAGAGCTAGAAATAGCAAGTTAAAATAAGGCTAGTCCGTTATCAACTTGAAAAAGTGGCACCGAGTCGGTGCTTTTTTACGATGTCGCAGAGTATGCC
		TTCTAATACGACTCACTATAGGTACTTGGTGTTACTGCGAAGTTTTAGAGCTAGAAATAGCAAGTTAAAATAAGGCTAGTCCGTTATCAACTTGAAAAAGTGGCACCGAGTCGGTGCTTTTTTACGATGTCGCAGAGTATGCC
		TTCTAATACGACTCACTATAGGTACTTGGTGTTACTGCGAAGGTTTTAGAGCTAGAAATAGCAAGTTAAAATAAGGCTAGTCCGTTATCAACTTGAAAAAGTGGCACCGAGTCGGTGCTTTTTTACGATGTCGCAGAGTATGCC
		TTCTAATACGACTCACTATAGGACTTGGTGTTACTGCGAAGGGTTTTAGAGCTAGAAATAGCAAGTTAAAATAAGGCTAGTCCGTTATCAACTTGAAAAAGTGGCACCGAGTCGGTGCTTTTTTACGATGTCGCAGAGTATGCC
		TTCTAATACGACTCACTATAGGCTTGGTGTTACTGCGAAGGGGTTTTAGAGCTAGAAATAGCAAGTTAAAATAAGGCTAGTCCGTTATCAACTTGAAAAAGTGGCACCGAGTCGGTGCTTTTTTACGATGTCGCAGAGTATGCC
		TTCTAATACGACTCACTATAGGCGGAGAAGGCTATGTTGGCCGTTTTAGAGCTAGAAATAGCAAGTTAAAATAAGGCTAGTCCGTTATCAACTTGAAAAAGTGGCACCGAGTCGGTGCTTTTTTACGATGTCGCAGAGTATGCC
		TTCTAATACGACTCACTATAGGCAAGGCGCTTGAGAGAACTCGTTTTAGAGCTAGAAATAGCAAGTTAAAATAAGGCTAGTCCGTTATCAACTTGAAAAAGTGGCACCGAGTCGGTGCTTTTTTACGATGTCGCAGAGTATGCC
		TTCTAATACGACTCACTATAGGCAAAATGGTGCCGTAACTTCGTTTTAGAGCTAGAAATAGCAAGTTAAAATAAGGCTAGTCCGTTATCAACTTGAAAAAGTGGCACCGAGTCGGTGCTTTTTTACGATGTCGCAGAGTATGCC
		TTCTAATACGACTCACTATAGGTGCCGGAAGGTTAATTGATGTTTTAGAGCTAGAAATAGCAAGTTAAAATAAGGCTAGTCCGTTATCAACTTGAAAAAGTGGCACCGAGTCGGTGCTTTTTTACGATGTCGCAGAGTATGCC
		TTCTAATACGACTCACTATAGGTGCCGGAAGGTTAATTGATGGTTTTAGAGCTAGAAATAGCAAGTTAAAATAAGGCTAGTCCGTTATCAACTTGAAAAAGTGGCACCGAGTCGGTGCTTTTTTACGATGTCGCAGAGTATGCC
		TTCTAATACGACTCACTATAGGCCTTGATGTGTAGGATAGGTGTTTTAGAGCTAGAAATAGCAAGTTAAAATAAGGCTAGTCCGTTATCAACTTGAAAAAGTGGCACCGAGTCGGTGCTTTTTTACGATGTCGCAGAGTATGCC
		TTCTAATACGACTCACTATAGGCTAACGTGGACCCGTAATCCGTTTTAGAGCTAGAAATAGCAAGTTAAAATAAGGCTAGTCCGTTATCAACTTGAAAAAGTGGCACCGAGTCGGTGCTTTTTTACGATGTCGCAGAGTATGCC
		TTCTAATACGACTCACTATAGGTTGCGGACAGTGTCTGGTGTTTTAGAGCTAGAAATAGCAAGTTAAAATAAGGCTAGTCCGTTATCAACTTGAAAAAGTGGCACCGAGTCGGTGCTTTTTTACGATGTCGCAGAGTATGCC
		TTCTAATACGACTCACTATAGGTCTGGTGGGTAGTTTGACTGTTTTAGAGCTAGAAATAGCAAGTTAAAATAAGGCTAGTCCGTTATCAACTTGAAAAAGTGGCACCGAGTCGGTGCTTTTTTACGATGTCGCAGAGTATGCC
		TTCTAATACGACTCACTATAGGTCTGGTGGGTAGTTTGACTGGTTTTAGAGCTAGAAATAGCAAGTTAAAATAAGGCTAGTCCGTTATCAACTTGAAAAAGTGGCACCGAGTCGGTGCTTTTTTACGATGTCGCAGAGTATGCC
		TTCTAATACGACTCACTATAGGTCCGGTGGTTCTGAATGGAAGTTTTAGAGCTAGAAATAGCAAGTTAAAATAAGGCTAGTCCGTTATCAACTTGAAAAAGTGGCACCGAGTCGGTGCTTTTTTACGATGTCGCAGAGTATGCC
		TTCTAATACGACTCACTATAGGCAACGGATAAAAGGTACTCCGTTTTAGAGCTAGAAATAGCAAGTTAAAATAAGGCTAGTCCGTTATCAACTTGAAAAAGTGGCACCGAGTCGGTGCTTTTTTACGATGTCGCAGAGTATGCC
		TTCTAATACGACTCACTATAGGAACGGATAAAAGGTACTCCGGTTTTAGAGCTAGAAATAGCAAGTTAAAATAAGGCTAGTCCGTTATCAACTTGAAAAAGTGGCACCGAGTCGGTGCTTTTTTACGATGTCGCAGAGTATGCC
		TTCTAATACGACTCACTATAGGATGTCGGCTCATCACATCCTGTTTTAGAGCTAGAAATAGCAAGTTAAAATAAGGCTAGTCCGTTATCAACTTGAAAAAGTGGCACCGAGTCGGTGCTTTTTTACGATGTCGCAGAGTATGCC
		TTCTAATACGACTCACTATAGGTGTCGGCTCATCACATCCTGGTTTTAGAGCTAGAAATAGCAAGTTAAAATAAGGCTAGTCCGTTATCAACTTGAAAAAGTGGCACCGAGTCGGTGCTTTTTTACGATGTCGCAGAGTATGCC
		TTCTAATACGACTCACTATAGGGGCTGAAGTAGGTCCCAAGTTTTAGAGCTAGAAATAGCAAGTTAAAATAAGGCTAGTCCGTTATCAACTTGAAAAAGTGGCACCGAGTCGGTGCTTTTTTACGATGTCGCAGAGTATGCC
		TTCTAATACGACTCACTATAGGTTTAAAGTGGTACGCGAGCTGTTTTAGAGCTAGAAATAGCAAGTTAAAATAAGGCTAGTCCGTTATCAACTTGAAAAAGTGGCACCGAGTCGGTGCTTTTTTACGATGTCGCAGAGTATGCC
		TTCTAATACGACTCACTATAGGTTCGGTCCCTATCTGCCGTGTTTTAGAGCTAGAAATAGCAAGTTAAAATAAGGCTAGTCCGTTATCAACTTGAAAAAGTGGCACCGAGTCGGTGCTTTTTTACGATGTCGCAGAGTATGCC
		TTCTAATACGACTCACTATAGGCGTGGGCGCTGGAGAACTGAGTTTTAGAGCTAGAAATAGCAAGTTAAAATAAGGCTAGTCCGTTATCAACTTGAAAAAGTGGCACCGAGTCGGTGCTTTTTTACGATGTCGCAGAGTATGCC
		TTCTAATACGACTCACTATAGGTGGGCGCTGGAGAACTGAGGTTTTAGAGCTAGAAATAGCAAGTTAAAATAAGGCTAGTCCGTTATCAACTTGAAAAAGTGGCACCGAGTCGGTGCTTTTTTACGATGTCGCAGAGTATGCC
		TTCTAATACGACTCACTATAGGTGGGCGCTGGAGAACTGAGGGTTTTAGAGCTAGAAATAGCAAGTTAAAATAAGGCTAGTCCGTTATCAACTTGAAAAAGTGGCACCGAGTCGGTGCTTTTTTACGATGTCGCAGAGTATGCC
		TTCTAATACGACTCACTATAGGGCGCTGGAGAACTGAGGGGTTTTAGAGCTAGAAATAGCAAGTTAAAATAAGGCTAGTCCGTTATCAACTTGAAAAAGTGGCACCGAGTCGGTGCTTTTTTACGATGTCGCAGAGTATGCC
		TTCTAATACGACTCACTATAGGTGGACGCATCACTGGTGTTCGTTTTAGAGCTAGAAATAGCAAGTTAAAATAAGGCTAGTCCGTTATCAACTTGAAAAAGTGGCACCGAGTCGGTGCTTTTTTACGATGTCGCAGAGTATGCC
		TTCTAATACGACTCACTATAGGACGACGACGTTGATAGGCCGTTTTAGAGCTAGAAATAGCAAGTTAAAATAAGGCTAGTCCGTTATCAACTTGAAAAAGTGGCACCGAGTCGGTGCTTTTTTACGATGTCGCAGAGTATGCC
		TTCTAATACGACTCACTATAGGCTGGCAGTCAGAGGCGATGAGTTTTAGAGCTAGAAATAGCAAGTTAAAATAAGGCTAGTCCGTTATCAACTTGAAAAAGTGGCACCGAGTCGGTGCTTTTTTACGATGTCGCAGAGTATGCC
		TTCTAATACGACTCACTATAGGATCTGCGATAAGCGCCGGTAGTTTTAGAGCTAGAAATAGCAAGTTAAAATAAGGCTAGTCCGTTATCAACTTGAAAAAGTGGCACCGAGTCGGTGCTTTTTTACGATGTCGCAGAGTATGCC
		TTCTAATACGACTCACTATAGGCTATCATTAACTGAATCCATGTTTTAGAGCTAGAAATAGCAAGTTAAAATAAGGCTAGTCCGTTATCAACTTGAAAAAGTGGCACCGAGTCGGTGCTTTTTTACGATGTCGCAGAGTATGCC
		TTCTAATACGACTCACTATAGGACTGAATCCATAGGTTAATGGTTTTAGAGCTAGAAATAGCAAGTTAAAATAAGGCTAGTCCGTTATCAACTTGAAAAAGTGGCACCGAGTCGGTGCTTTTTTACGATGTCGCAGAGTATGCC
		TTCTAATACGACTCACTATAGGTGAAACATCTAAGTACCCCGGTTTTAGAGCTAGAAATAGCAAGTTAAAATAAGGCTAGTCCGTTATCAACTTGAAAAAGTGGCACCGAGTCGGTGCTTTTTTACGATGTCGCAGAGTATGCC
		TTCTAATACGACTCACTATAGGTAGCGGCGAGCGAACGGGGGTTTTAGAGCTAGAAATAGCAAGTTAAAATAAGGCTAGTCCGTTATCAACTTGAAAAAGTGGCACCGAGTCGGTGCTTTTTTACGATGTCGCAGAGTATGCC
		TTCTAATACGACTCACTATAGGTTAGTGGAAGCGTCTGGAAGTTTTAGAGCTAGAAATAGCAAGTTAAAATAAGGCTAGTCCGTTATCAACTTGAAAAAGTGGCACCGAGTCGGTGCTTTTTTACGATGTCGCAGAGTATGCC
		TTCTAATACGACTCACTATAGGTCTGGAAAGGCGCGCGATACGTTTTAGAGCTAGAAATAGCAAGTTAAAATAAGGCTAGTCCGTTATCAACTTGAAAAAGTGGCACCGAGTCGGTGCTTTTTTACGATGTCGCAGAGTATGCC
		TTCTAATACGACTCACTATAGGTGCTGTGAGCTCGATGAGTGTTTTAGAGCTAGAAATAGCAAGTTAAAATAAGGCTAGTCCGTTATCAACTTGAAAAAGTGGCACCGAGTCGGTGCTTTTTTACGATGTCGCAGAGTATGCC
		TTCTAATACGACTCACTATAGGTATGGGGGGACCATCCTCCAGTTTTAGAGCTAGAAATAGCAAGTTAAAATAAGGCTAGTCCGTTATCAACTTGAAAAAGTGGCACCGAGTCGGTGCTTTTTTACGATGTCGCAGAGTATGCC
		TTCTAATACGACTCACTATAGGATAGTGAACCAGTACCGTGGTTTTAGAGCTAGAAATAGCAAGTTAAAATAAGGCTAGTCCGTTATCAACTTGAAAAAGTGGCACCGAGTCGGTGCTTTTTTACGATGTCGCAGAGTATGCC
		TTCTAATACGACTCACTATAGGAACCAGTACCGTGAGGGAAGTTTTAGAGCTAGAAATAGCAAGTTAAAATAAGGCTAGTCCGTTATCAACTTGAAAAAGTGGCACCGAGTCGGTGCTTTTTTACGATGTCGCAGAGTATGCC
		TTCTAATACGACTCACTATAGGAGGCGAAAAGAACCCCGGCGGTTTTAGAGCTAGAAATAGCAAGTTAAAATAAGGCTAGTCCGTTATCAACTTGAAAAAGTGGCACCGAGTCGGTGCTTTTTTACGATGTCGCAGAGTATGCC
		TTCTAATACGACTCACTATAGGCACATCCGCATCCTTTGCTGGTTTTAGAGCTAGAAATAGCAAGTTAAAATAAGGCTAGTCCGTTATCAACTTGAAAAAGTGGCACCGAGTCGGTGCTTTTTTACGATGTCGCAGAGTATGCC
		TTCTAATACGACTCACTATAGGTTCAACCGCAAAACAAGCAGGTTTTAGAGCTAGAAATAGCAAGTTAAAATAAGGCTAGTCCGTTATCAACTTGAAAAAGTGGCACCGAGTCGGTGCTTTTTTACGATGTCGCAGAGTATGCC
		TTCTAATACGACTCACTATAGGCGACTTATATTCTGTAGCAGTTTTAGAGCTAGAAATAGCAAGTTAAAATAAGGCTAGTCCGTTATCAACTTGAAAAAGTGGCACCGAGTCGGTGCTTTTTTACGATGTCGCAGAGTATGCC
		TTCTAATACGACTCACTATAGGTGTAGCAAGGTTAACCGTATGTTTTAGAGCTAGAAATAGCAAGTTAAAATAAGGCTAGTCCGTTATCAACTTGAAAAAGTGGCACCGAGTCGGTGCTTTTTTACGATGTCGCAGAGTATGCC
		TTCTAATACGACTCACTATAGGTAACCGTATAGGGGAGCCGGGTTTTAGAGCTAGAAATAGCAAGTTAAAATAAGGCTAGTCCGTTATCAACTTGAAAAAGTGGCACCGAGTCGGTGCTTTTTTACGATGTCGCAGAGTATGCC
		TTCTAATACGACTCACTATAGGTTAATTGGGCGTTAAGTTGCGTTTTAGAGCTAGAAATAGCAAGTTAAAATAAGGCTAGTCCGTTATCAACTTGAAAAAGTGGCACCGAGTCGGTGCTTTTTTACGATGTCGCAGAGTATGCC
		TTCTAATACGACTCACTATAGGCCGGTGATCTAGCCATGGGCGTTTTAGAGCTAGAAATAGCAAGTTAAAATAAGGCTAGTCCGTTATCAACTTGAAAAAGTGGCACCGAGTCGGTGCTTTTTTACGATGTCGCAGAGTATGCC
		TTCTAATACGACTCACTATAGGTCTAGCCATGGGCAGGTTGAGTTTTAGAGCTAGAAATAGCAAGTTAAAATAAGGCTAGTCCGTTATCAACTTGAAAAAGTGGCACCGAGTCGGTGCTTTTTTACGATGTCGCAGAGTATGCC
		TTCTAATACGACTCACTATAGGTTGGGTAACACTAACTGGGTTTTAGAGCTAGAAATAGCAAGTTAAAATAAGGCTAGTCCGTTATCAACTTGAAAAAGTGGCACCGAGTCGGTGCTTTTTTACGATGTCGCAGAGTATGCC
		TTCTAATACGACTCACTATAGGACCTGTGGCTGGGGGTGAAGTTTTAGAGCTAGAAATAGCAAGTTAAAATAAGGCTAGTCCGTTATCAACTTGAAAAAGTGGCACCGAGTCGGTGCTTTTTTACGATGTCGCAGAGTATGCC
		TTCTAATACGACTCACTATAGGTTCTCCCCGAAAGCTATTTGTTTTAGAGCTAGAAATAGCAAGTTAAAATAAGGCTAGTCCGTTATCAACTTGAAAAAGTGGCACCGAGTCGGTGCTTTTTTACGATGTCGCAGAGTATGCC
		TTCTAATACGACTCACTATAGGTAGAGCACTGTTTCGGCTGTTTTAGAGCTAGAAATAGCAAGTTAAAATAAGGCTAGTCCGTTATCAACTTGAAAAAGTGGCACCGAGTCGGTGCTTTTTTACGATGTCGCAGAGTATGCC
		TTCTAATACGACTCACTATAGGTGCTAACGTCCGTCGTGAAGGTTTTAGAGCTAGAAATAGCAAGTTAAAATAAGGCTAGTCCGTTATCAACTTGAAAAAGTGGCACCGAGTCGGTGCTTTTTTACGATGTCGCAGAGTATGCC
		TTCTAATACGACTCACTATAGGACAACCCAGACCGCCAGCTAGTTTTAGAGCTAGAAATAGCAAGTTAAAATAAGGCTAGTCCGTTATCAACTTGAAAAAGTGGCACCGAGTCGGTGCTTTTTTACGATGTCGCAGAGTATGCC
		TTCTAATACGACTCACTATAGGAAGTGGGAAACGATGTGGGAGTTTTAGAGCTAGAAATAGCAAGTTAAAATAAGGCTAGTCCGTTATCAACTTGAAAAAGTGGCACCGAGTCGGTGCTTTTTTACGATGTCGCAGAGTATGCC
		TTCTAATACGACTCACTATAGGTGGGAAGGCCCAGACAGCCGTTTTAGAGCTAGAAATAGCAAGTTAAAATAAGGCTAGTCCGTTATCAACTTGAAAAAGTGGCACCGAGTCGGTGCTTTTTTACGATGTCGCAGAGTATGCC
		TTCTAATACGACTCACTATAGGCATTAAAGTCGAGTTGGCTTGTTTTAGAGCTAGAAATAGCAAGTTAAAATAAGGCTAGTCCGTTATCAACTTGAAAAAGTGGCACCGAGTCGGTGCTTTTTTACGATGTCGCAGAGTATGCC
		TTCTAATACGACTCACTATAGGTAGGGATACGTTCGTTGGGTGTTTTAGAGCTAGAAATAGCAAGTTAAAATAAGGCTAGTCCGTTATCAACTTGAAAAAGTGGCACCGAGTCGGTGCTTTTTTACGATGTCGCAGAGTATGCC
		TTCTAATACGACTCACTATAGGAGCGTTCTGTAAGCCTGTGAGTTTTAGAGCTAGAAATAGCAAGTTAAAATAAGGCTAGTCCGTTATCAACTTGAAAAAGTGGCACCGAGTCGGTGCTTTTTTACGATGTCGCAGAGTATGCC
		TTCTAATACGACTCACTATAGGCCTGTGAAGGTGTGTCGTGGTTTTAGAGCTAGAAATAGCAAGTTAAAATAAGGCTAGTCCGTTATCAACTTGAAAAAGTGGCACCGAGTCGGTGCTTTTTTACGATGTCGCAGAGTATGCC
		TTCTAATACGACTCACTATAGGTGTGTCGTGAGGCATGCTGGGTTTTAGAGCTAGAAATAGCAAGTTAAAATAAGGCTAGTCCGTTATCAACTTGAAAAAGTGGCACCGAGTCGGTGCTTTTTTACGATGTCGCAGAGTATGCC
		TTCTAATACGACTCACTATAGGCCCGCTCGCCGGAAGACCAGTTTTAGAGCTAGAAATAGCAAGTTAAAATAAGGCTAGTCCGTTATCAACTTGAAAAAGTGGCACCGAGTCGGTGCTTTTTTACGATGTCGCAGAGTATGCC
		TTCTAATACGACTCACTATAGGTGTCCAACGTTAATCGGGGCGTTTTAGAGCTAGAAATAGCAAGTTAAAATAAGGCTAGTCCGTTATCAACTTGAAAAAGTGGCACCGAGTCGGTGCTTTTTTACGATGTCGCAGAGTATGCC
		TTCTAATACGACTCACTATAGGCAGGGTGAGTCGACCCCTAGTTTTAGAGCTAGAAATAGCAAGTTAAAATAAGGCTAGTCCGTTATCAACTTGAAAAAGTGGCACCGAGTCGGTGCTTTTTTACGATGTCGCAGAGTATGCC
		TTCTAATACGACTCACTATAGGTGAGTCGACCCCTAAGGCGGTTTTAGAGCTAGAAATAGCAAGTTAAAATAAGGCTAGTCCGTTATCAACTTGAAAAAGTGGCACCGAGTCGGTGCTTTTTTACGATGTCGCAGAGTATGCC
		TTCTAATACGACTCACTATAGGACCCCTAAGGCGAGGCCGAAGTTTTAGAGCTAGAAATAGCAAGTTAAAATAAGGCTAGTCCGTTATCAACTTGAAAAAGTGGCACCGAGTCGGTGCTTTTTTACGATGTCGCAGAGTATGCC
		TTCTAATACGACTCACTATAGGCGTACTTGGTGTTACTGCGAGTTTTAGAGCTAGAAATAGCAAGTTAAAATAAGGCTAGTCCGTTATCAACTTGAAAAAGTGGCACCGAGTCGGTGCTTTTTTACGATGTCGCAGAGTATGCC
		TTCTAATACGACTCACTATAGGCTGCGAAGGGGGGACGGAGAGTTTTAGAGCTAGAAATAGCAAGTTAAAATAAGGCTAGTCCGTTATCAACTTGAAAAAGTGGCACCGAGTCGGTGCTTTTTTACGATGTCGCAGAGTATGCC
		TTCTAATACGACTCACTATAGGTTGTCCCGGTTTAAGCGTGTGTTTTAGAGCTAGAAATAGCAAGTTAAAATAAGGCTAGTCCGTTATCAACTTGAAAAAGTGGCACCGAGTCGGTGCTTTTTTACGATGTCGCAGAGTATGCC
		TTCTAATACGACTCACTATAGGAGCGTGTAGGTGTGTGTTCCGTTTTAGAGCTAGAAATAGCAAGTTAAAATAAGGCTAGTCCGTTATCAACTTGAAAAAGTGGCACCGAGTCGGTGCTTTTTTACGATGTCGCAGAGTATGCC
		TTCTAATACGACTCACTATAGGTCCGGTTCACTTTAACACTGGTTTTAGAGCTAGAAATAGCAAGTTAAAATAAGGCTAGTCCGTTATCAACTTGAAAAAGTGGCACCGAGTCGGTGCTTTTTTACGATGTCGCAGAGTATGCC
		TTCTAATACGACTCACTATAGGAACACTGAGGCGTGACGACGGTTTTAGAGCTAGAAATAGCAAGTTAAAATAAGGCTAGTCCGTTATCAACTTGAAAAAGTGGCACCGAGTCGGTGCTTTTTTACGATGTCGCAGAGTATGCC
		TTCTAATACGACTCACTATAGGCAACAAATGCCCTGCTTCCGTTTTAGAGCTAGAAATAGCAAGTTAAAATAAGGCTAGTCCGTTATCAACTTGAAAAAGTGGCACCGAGTCGGTGCTTTTTTACGATGTCGCAGAGTATGCC
		TTCTAATACGACTCACTATAGGAGGAAAAGCCTCTAAGCATCGTTTTAGAGCTAGAAATAGCAAGTTAAAATAAGGCTAGTCCGTTATCAACTTGAAAAAGTGGCACCGAGTCGGTGCTTTTTTACGATGTCGCAGAGTATGCC
		TTCTAATACGACTCACTATAGGATCGTACCCCAAACCGACACGTTTTAGAGCTAGAAATAGCAAGTTAAAATAAGGCTAGTCCGTTATCAACTTGAAAAAGTGGCACCGAGTCGGTGCTTTTTTACGATGTCGCAGAGTATGCC
		TTCTAATACGACTCACTATAGGCCAAACCGACACAGGTGGTCGTTTTAGAGCTAGAAATAGCAAGTTAAAATAAGGCTAGTCCGTTATCAACTTGAAAAAGTGGCACCGAGTCGGTGCTTTTTTACGATGTCGCAGAGTATGCC
		TTCTAATACGACTCACTATAGGTGGTCAGGTAGAGAATACCAGTTTTAGAGCTAGAAATAGCAAGTTAAAATAAGGCTAGTCCGTTATCAACTTGAAAAAGTGGCACCGAGTCGGTGCTTTTTTACGATGTCGCAGAGTATGCC
		TTCTAATACGACTCACTATAGGCTTGAGAGAACTCGGGTGAGTTTTAGAGCTAGAAATAGCAAGTTAAAATAAGGCTAGTCCGTTATCAACTTGAAAAAGTGGCACCGAGTCGGTGCTTTTTTACGATGTCGCAGAGTATGCC
		TTCTAATACGACTCACTATAGGAGAACTCGGGTGAAGGAACTGTTTTAGAGCTAGAAATAGCAAGTTAAAATAAGGCTAGTCCGTTATCAACTTGAAAAAGTGGCACCGAGTCGGTGCTTTTTTACGATGTCGCAGAGTATGCC
		TTCTAATACGACTCACTATAGGTGCCGTAACTTCGGGAGAGTTTTAGAGCTAGAAATAGCAAGTTAAAATAAGGCTAGTCCGTTATCAACTTGAAAAAGTGGCACCGAGTCGGTGCTTTTTTACGATGTCGCAGAGTATGCC
		TTCTAATACGACTCACTATAGGAGAAGGCACGCTGACACGTGTTTTAGAGCTAGAAATAGCAAGTTAAAATAAGGCTAGTCCGTTATCAACTTGAAAAAGTGGCACCGAGTCGGTGCTTTTTTACGATGTCGCAGAGTATGCC
		TTCTAATACGACTCACTATAGGACGCCTGCCCGGTGCCGGAGTTTTAGAGCTAGAAATAGCAAGTTAAAATAAGGCTAGTCCGTTATCAACTTGAAAAAGTGGCACCGAGTCGGTGCTTTTTTACGATGTCGCAGAGTATGCC
		TTCTAATACGACTCACTATAGGCCGTAACTATAACGGTCCTAGTTTTAGAGCTAGAAATAGCAAGTTAAAATAAGGCTAGTCCGTTATCAACTTGAAAAAGTGGCACCGAGTCGGTGCTTTTTTACGATGTCGCAGAGTATGCC
		TTCTAATACGACTCACTATAGGCGAATGGCGTAATGATGGCCGTTTTAGAGCTAGAAATAGCAAGTTAAAATAAGGCTAGTCCGTTATCAACTTGAAAAAGTGGCACCGAGTCGGTGCTTTTTTACGATGTCGCAGAGTATGCC
		TTCTAATACGACTCACTATAGGAACATTGAGCCTTGATGTGTGTTTTAGAGCTAGAAATAGCAAGTTAAAATAAGGCTAGTCCGTTATCAACTTGAAAAAGTGGCACCGAGTCGGTGCTTTTTTACGATGTCGCAGAGTATGCC
		TTCTAATACGACTCACTATAGGTGAGCCTTGATGTGTAGGATGTTTTAGAGCTAGAAATAGCAAGTTAAAATAAGGCTAGTCCGTTATCAACTTGAAAAAGTGGCACCGAGTCGGTGCTTTTTTACGATGTCGCAGAGTATGCC
		TTCTAATACGACTCACTATAGGTGATGTGTAGGATAGGTGGGGTTTTAGAGCTAGAAATAGCAAGTTAAAATAAGGCTAGTCCGTTATCAACTTGAAAAAGTGGCACCGAGTCGGTGCTTTTTTACGATGTCGCAGAGTATGCC
		TTCTAATACGACTCACTATAGGCTCCTCCTAAAGAGTAACGGGTTTTAGAGCTAGAAATAGCAAGTTAAAATAAGGCTAGTCCGTTATCAACTTGAAAAAGTGGCACCGAGTCGGTGCTTTTTTACGATGTCGCAGAGTATGCC
		TTCTAATACGACTCACTATAGGAGAGTAACGGAGGAGCACGAGTTTTAGAGCTAGAAATAGCAAGTTAAAATAAGGCTAGTCCGTTATCAACTTGAAAAAGTGGCACCGAGTCGGTGCTTTTTTACGATGTCGCAGAGTATGCC
		TTCTAATACGACTCACTATAGGCTAATCCTGGTCGGACATCGTTTTAGAGCTAGAAATAGCAAGTTAAAATAAGGCTAGTCCGTTATCAACTTGAAAAAGTGGCACCGAGTCGGTGCTTTTTTACGATGTCGCAGAGTATGCC
		TTCTAATACGACTCACTATAGGAATCCTGGTCGGACATCAGGGTTTTAGAGCTAGAAATAGCAAGTTAAAATAAGGCTAGTCCGTTATCAACTTGAAAAAGTGGCACCGAGTCGGTGCTTTTTTACGATGTCGCAGAGTATGCC
		TTCTAATACGACTCACTATAGGATCCGGTGGTTCTGAATGGAGTTTTAGAGCTAGAAATAGCAAGTTAAAATAAGGCTAGTCCGTTATCAACTTGAAAAAGTGGCACCGAGTCGGTGCTTTTTTACGATGTCGCAGAGTATGCC
		TTCTAATACGACTCACTATAGGCCATCGCTCAACGGATAAAGTTTTAGAGCTAGAAATAGCAAGTTAAAATAAGGCTAGTCCGTTATCAACTTGAAAAAGTGGCACCGAGTCGGTGCTTTTTTACGATGTCGCAGAGTATGCC
		TTCTAATACGACTCACTATAGGAAAGGTACTCCGGGGATAACGTTTTAGAGCTAGAAATAGCAAGTTAAAATAAGGCTAGTCCGTTATCAACTTGAAAAAGTGGCACCGAGTCGGTGCTTTTTTACGATGTCGCAGAGTATGCC
		TTCTAATACGACTCACTATAGGTCACATCCTGGGGCTGAAGTGTTTTAGAGCTAGAAATAGCAAGTTAAAATAAGGCTAGTCCGTTATCAACTTGAAAAAGTGGCACCGAGTCGGTGCTTTTTTACGATGTCGCAGAGTATGCC
		TTCTAATACGACTCACTATAGGTGGGGCTGAAGTAGGTCCCAGTTTTAGAGCTAGAAATAGCAAGTTAAAATAAGGCTAGTCCGTTATCAACTTGAAAAAGTGGCACCGAGTCGGTGCTTTTTTACGATGTCGCAGAGTATGCC
		TTCTAATACGACTCACTATAGGCCGTGGGCGCTGGAGAACTGGTTTTAGAGCTAGAAATAGCAAGTTAAAATAAGGCTAGTCCGTTATCAACTTGAAAAAGTGGCACCGAGTCGGTGCTTTTTTACGATGTCGCAGAGTATGCC
		TTCTAATACGACTCACTATAGGGGCTGCTCCTAGTACGAGGTTTTAGAGCTAGAAATAGCAAGTTAAAATAAGGCTAGTCCGTTATCAACTTGAAAAAGTGGCACCGAGTCGGTGCTTTTTTACGATGTCGCAGAGTATGCC
		TTCTAATACGACTCACTATAGGTGAGACTTAGAGTCTCCTGAGTTTTAGAGCTAGAAATAGCAAGTTAAAATAAGGCTAGTCCGTTATCAACTTGAAAAAGTGGCACCGAGTCGGTGCTTTTTTACGATGTCGCAGAGTATGCC
		TTCTAATACGACTCACTATAGGTTGAAGACGACGACGTTGATGTTTTAGAGCTAGAAATAGCAAGTTAAAATAAGGCTAGTCCGTTATCAACTTGAAAAAGTGGCACCGAGTCGGTGCTTTTTTACGATGTCGCAGAGTATGCC
		TTCTAATACGACTCACTATAGGACCGGTACTAATGAACCGTGGTTTTAGAGCTAGAAATAGCAAGTTAAAATAAGGCTAGTCCGTTATCAACTTGAAAAAGTGGCACCGAGTCGGTGCTTTTTTACGATGTCGCAGAGTATGCC
		TTCTAATACGACTCACTATAGGAAGCGACTAAGCGTACACGGGTTTTAGAGCTAGAAATAGCAAGTTAAAATAAGGCTAGTCCGTTATCAACTTGAAAAAGTGGCACCGAGTCGGTGCTTTTTTACGATGTCGCAGAGTATGCC
		TTCTAATACGACTCACTATAGGAGCGTACACGGTGGATGCCCGTTTTAGAGCTAGAAATAGCAAGTTAAAATAAGGCTAGTCCGTTATCAACTTGAAAAAGTGGCACCGAGTCGGTGCTTTTTTACGATGTCGCAGAGTATGCC
		TTCTAATACGACTCACTATAGGTATAACCGGCGATACCCGAAGTTTTAGAGCTAGAAATAGCAAGTTAAAATAAGGCTAGTCCGTTATCAACTTGAAAAAGTGGCACCGAGTCGGTGCTTTTTTACGATGTCGCAGAGTATGCC
		TTCTAATACGACTCACTATAGGTGAATCAGCATGTGTGTTAGGTTTTAGAGCTAGAAATAGCAAGTTAAAATAAGGCTAGTCCGTTATCAACTTGAAAAAGTGGCACCGAGTCGGTGCTTTTTTACGATGTCGCAGAGTATGCC
		TTCTAATACGACTCACTATAGGTGTGTGTTAGTGGAAGCGTCGTTTTAGAGCTAGAAATAGCAAGTTAAAATAAGGCTAGTCCGTTATCAACTTGAAAAAGTGGCACCGAGTCGGTGCTTTTTTACGATGTCGCAGAGTATGCC
		TTCTAATACGACTCACTATAGGATGAGTAGGGCGGGACACGGTTTTAGAGCTAGAAATAGCAAGTTAAAATAAGGCTAGTCCGTTATCAACTTGAAAAAGTGGCACCGAGTCGGTGCTTTTTTACGATGTCGCAGAGTATGCC
		TTCTAATACGACTCACTATAGGCGTGGTATCCTGTCTGAATAGTTTTAGAGCTAGAAATAGCAAGTTAAAATAAGGCTAGTCCGTTATCAACTTGAAAAAGTGGCACCGAGTCGGTGCTTTTTTACGATGTCGCAGAGTATGCC
		TTCTAATACGACTCACTATAGGAACCGTGTACGTACAAGCAGGTTTTAGAGCTAGAAATAGCAAGTTAAAATAAGGCTAGTCCGTTATCAACTTGAAAAAGTGGCACCGAGTCGGTGCTTTTTTACGATGTCGCAGAGTATGCC
		TTCTAATACGACTCACTATAGGAGCCCCACCACTAAGCCAGGTTTTAGAGCTAGAAATAGCAAGTTAAAATAAGGCTAGTCCGTTATCAACTTGAAAAAGTGGCACCGAGTCGGTGCTTTTTTACGATGTCGCAGAGTATGCC
		TTCTAATACGACTCACTATAGGAACAAGCAGAGGGGGCTTAGGTTTTAGAGCTAGAAATAGCAAGTTAAAATAAGGCTAGTCCGTTATCAACTTGAAAAAGTGGCACCGAGTCGGTGCTTTTTTACGATGTCGCAGAGTATGCC
		TTCTAATACGACTCACTATAGGAAGCAGAGGGGGCTTAGTGGGTTTTAGAGCTAGAAATAGCAAGTTAAAATAAGGCTAGTCCGTTATCAACTTGAAAAAGTGGCACCGAGTCGGTGCTTTTTTACGATGTCGCAGAGTATGCC
		TTCTAATACGACTCACTATAGGACTGCGTACCTTTTGTATAAGTTTTAGAGCTAGAAATAGCAAGTTAAAATAAGGCTAGTCCGTTATCAACTTGAAAAAGTGGCACCGAGTCGGTGCTTTTTTACGATGTCGCAGAGTATGCC
		TTCTAATACGACTCACTATAGGAGGGAAACCGAGTCTTAATGTTTTAGAGCTAGAAATAGCAAGTTAAAATAAGGCTAGTCCGTTATCAACTTGAAAAAGTGGCACCGAGTCGGTGCTTTTTTACGATGTCGCAGAGTATGCC
		TTCTAATACGACTCACTATAGGAAACCCGGTGATCTAGCCAGTTTTAGAGCTAGAAATAGCAAGTTAAAATAAGGCTAGTCCGTTATCAACTTGAAAAAGTGGCACCGAGTCGGTGCTTTTTTACGATGTCGCAGAGTATGCC
		TTCTAATACGACTCACTATAGGCCATGGGCAGGTTGAAGGTGTTTTAGAGCTAGAAATAGCAAGTTAAAATAAGGCTAGTCCGTTATCAACTTGAAAAAGTGGCACCGAGTCGGTGCTTTTTTACGATGTCGCAGAGTATGCC
		TTCTAATACGACTCACTATAGGAAGGTTGGGTAACACTAACGTTTTAGAGCTAGAAATAGCAAGTTAAAATAAGGCTAGTCCGTTATCAACTTGAAAAAGTGGCACCGAGTCGGTGCTTTTTTACGATGTCGCAGAGTATGCC
		TTCTAATACGACTCACTATAGGAAAAATTAGCGGATGACCTGGTTTTAGAGCTAGAAATAGCAAGTTAAAATAAGGCTAGTCCGTTATCAACTTGAAAAAGTGGCACCGAGTCGGTGCTTTTTTACGATGTCGCAGAGTATGCC
		TTCTAATACGACTCACTATAGGATTAGCGGATGACCTGTGGCGTTTTAGAGCTAGAAATAGCAAGTTAAAATAAGGCTAGTCCGTTATCAACTTGAAAAAGTGGCACCGAGTCGGTGCTTTTTTACGATGTCGCAGAGTATGCC
		TTCTAATACGACTCACTATAGGCAATCAAACCGGGAGATAGCGTTTTAGAGCTAGAAATAGCAAGTTAAAATAAGGCTAGTCCGTTATCAACTTGAAAAAGTGGCACCGAGTCGGTGCTTTTTTACGATGTCGCAGAGTATGCC
		TTCTAATACGACTCACTATAGGCAGCTAAGGTCCCAAAGTCAGTTTTAGAGCTAGAAATAGCAAGTTAAAATAAGGCTAGTCCGTTATCAACTTGAAAAAGTGGCACCGAGTCGGTGCTTTTTTACGATGTCGCAGAGTATGCC
		TTCTAATACGACTCACTATAGGTCCCAAAGTCATGGTTAAGGTTTTAGAGCTAGAAATAGCAAGTTAAAATAAGGCTAGTCCGTTATCAACTTGAAAAAGTGGCACCGAGTCGGTGCTTTTTTACGATGTCGCAGAGTATGCC
		TTCTAATACGACTCACTATAGGTGGTTAAGTGGGAAACGATGGTTTTAGAGCTAGAAATAGCAAGTTAAAATAAGGCTAGTCCGTTATCAACTTGAAAAAGTGGCACCGAGTCGGTGCTTTTTTACGATGTCGCAGAGTATGCC
		TTCTAATACGACTCACTATAGGCCCAGACAGCCAGGATGTGTTTTAGAGCTAGAAATAGCAAGTTAAAATAAGGCTAGTCCGTTATCAACTTGAAAAAGTGGCACCGAGTCGGTGCTTTTTTACGATGTCGCAGAGTATGCC
		TTCTAATACGACTCACTATAGGAAGAAAGCGTAATAGCTCACGTTTTAGAGCTAGAAATAGCAAGTTAAAATAAGGCTAGTCCGTTATCAACTTGAAAAAGTGGCACCGAGTCGGTGCTTTTTTACGATGTCGCAGAGTATGCC
		TTCTAATACGACTCACTATAGGAGCGTTCATTAAAGTCGAGTGTTTTAGAGCTAGAAATAGCAAGTTAAAATAAGGCTAGTCCGTTATCAACTTGAAAAAGTGGCACCGAGTCGGTGCTTTTTTACGATGTCGCAGAGTATGCC
		TTCTAATACGACTCACTATAGGTGGCTTAGGGATACGTTCGTGTTTTAGAGCTAGAAATAGCAAGTTAAAATAAGGCTAGTCCGTTATCAACTTGAAAAAGTGGCACCGAGTCGGTGCTTTTTTACGATGTCGCAGAGTATGCC
		TTCTAATACGACTCACTATAGGAGGTGTGTCGTGAGGCATGCGTTTTAGAGCTAGAAATAGCAAGTTAAAATAAGGCTAGTCCGTTATCAACTTGAAAAAGTGGCACCGAGTCGGTGCTTTTTTACGATGTCGCAGAGTATGCC
		TTCTAATACGACTCACTATAGGAGGCCGAAAGGCGTAGTCGAGTTTTAGAGCTAGAAATAGCAAGTTAAAATAAGGCTAGTCCGTTATCAACTTGAAAAAGTGGCACCGAGTCGGTGCTTTTTTACGATGTCGCAGAGTATGCC
		TTCTAATACGACTCACTATAGGCGGGTTAATATTCCCGTACTGTTTTAGAGCTAGAAATAGCAAGTTAAAATAAGGCTAGTCCGTTATCAACTTGAAAAAGTGGCACCGAGTCGGTGCTTTTTTACGATGTCGCAGAGTATGCC
		TTCTAATACGACTCACTATAGGGGACGGAGAAGGCTATGTGTTTTAGAGCTAGAAATAGCAAGTTAAAATAAGGCTAGTCCGTTATCAACTTGAAAAAGTGGCACCGAGTCGGTGCTTTTTTACGATGTCGCAGAGTATGCC
		TTCTAATACGACTCACTATAGGTACCCCAAACCGACACAGGGTTTTAGAGCTAGAAATAGCAAGTTAAAATAAGGCTAGTCCGTTATCAACTTGAAAAAGTGGCACCGAGTCGGTGCTTTTTTACGATGTCGCAGAGTATGCC
		TTCTAATACGACTCACTATAGGTGAAGGAACTAGGCAAAAGTTTTAGAGCTAGAAATAGCAAGTTAAAATAAGGCTAGTCCGTTATCAACTTGAAAAAGTGGCACCGAGTCGGTGCTTTTTTACGATGTCGCAGAGTATGCC
		TTCTAATACGACTCACTATAGGTAGGTGAAGTGATTTACTCAGTTTTAGAGCTAGAAATAGCAAGTTAAAATAAGGCTAGTCCGTTATCAACTTGAAAAAGTGGCACCGAGTCGGTGCTTTTTTACGATGTCGCAGAGTATGCC
		TTCTAATACGACTCACTATAGGAGTCAGTCGAAGATACCAGCGTTTTAGAGCTAGAAATAGCAAGTTAAAATAAGGCTAGTCCGTTATCAACTTGAAAAAGTGGCACCGAGTCGGTGCTTTTTTACGATGTCGCAGAGTATGCC
		TTCTAATACGACTCACTATAGGCACTGTGCAAACACGAAAGGTTTTAGAGCTAGAAATAGCAAGTTAAAATAAGGCTAGTCCGTTATCAACTTGAAAAAGTGGCACCGAGTCGGTGCTTTTTTACGATGTCGCAGAGTATGCC
		TTCTAATACGACTCACTATAGGTGCCGGAAGGTTAATTGAGTTTTAGAGCTAGAAATAGCAAGTTAAAATAAGGCTAGTCCGTTATCAACTTGAAAAAGTGGCACCGAGTCGGTGCTTTTTTACGATGTCGCAGAGTATGCC
		TTCTAATACGACTCACTATAGGTAAGTTCCGACCTGCACGAAGTTTTAGAGCTAGAAATAGCAAGTTAAAATAAGGCTAGTCCGTTATCAACTTGAAAAAGTGGCACCGAGTCGGTGCTTTTTTACGATGTCGCAGAGTATGCC
		TTCTAATACGACTCACTATAGGCTGCACGAATGGCGTAATGAGTTTTAGAGCTAGAAATAGCAAGTTAAAATAAGGCTAGTCCGTTATCAACTTGAAAAAGTGGCACCGAGTCGGTGCTTTTTTACGATGTCGCAGAGTATGCC
		TTCTAATACGACTCACTATAGGCCTTGATGTGTAGGATAGGGTTTTAGAGCTAGAAATAGCAAGTTAAAATAAGGCTAGTCCGTTATCAACTTGAAAAAGTGGCACCGAGTCGGTGCTTTTTTACGATGTCGCAGAGTATGCC
		TTCTAATACGACTCACTATAGGAGGTGGGAGGCTTTGAAGTGGTTTTAGAGCTAGAAATAGCAAGTTAAAATAAGGCTAGTCCGTTATCAACTTGAAAAAGTGGCACCGAGTCGGTGCTTTTTTACGATGTCGCAGAGTATGCC
		TTCTAATACGACTCACTATAGGAGTGTGGACGCCAGTCTGCAGTTTTAGAGCTAGAAATAGCAAGTTAAAATAAGGCTAGTCCGTTATCAACTTGAAAAAGTGGCACCGAGTCGGTGCTTTTTTACGATGTCGCAGAGTATGCC
		TTCTAATACGACTCACTATAGGTAATGTTTGATGTTCTAACGGTTTTAGAGCTAGAAATAGCAAGTTAAAATAAGGCTAGTCCGTTATCAACTTGAAAAAGTGGCACCGAGTCGGTGCTTTTTTACGATGTCGCAGAGTATGCC
		TTCTAATACGACTCACTATAGGTCCGGGTTGCGGACAGTGTCGTTTTAGAGCTAGAAATAGCAAGTTAAAATAAGGCTAGTCCGTTATCAACTTGAAAAAGTGGCACCGAGTCGGTGCTTTTTTACGATGTCGCAGAGTATGCC
		TTCTAATACGACTCACTATAGGGTTGCGGACAGTGTCTGGGTTTTAGAGCTAGAAATAGCAAGTTAAAATAAGGCTAGTCCGTTATCAACTTGAAAAAGTGGCACCGAGTCGGTGCTTTTTTACGATGTCGCAGAGTATGCC
		TTCTAATACGACTCACTATAGGTGTCTGGTGGGTAGTTTGACGTTTTAGAGCTAGAAATAGCAAGTTAAAATAAGGCTAGTCCGTTATCAACTTGAAAAAGTGGCACCGAGTCGGTGCTTTTTTACGATGTCGCAGAGTATGCC
		TTCTAATACGACTCACTATAGGTAACGGAGGAGCACGAAGGTGTTTTAGAGCTAGAAATAGCAAGTTAAAATAAGGCTAGTCCGTTATCAACTTGAAAAAGTGGCACCGAGTCGGTGCTTTTTTACGATGTCGCAGAGTATGCC
		TTCTAATACGACTCACTATAGGCACGAAGGTTGGCTAATCCGTTTTAGAGCTAGAAATAGCAAGTTAAAATAAGGCTAGTCCGTTATCAACTTGAAAAAGTGGCACCGAGTCGGTGCTTTTTTACGATGTCGCAGAGTATGCC
		TTCTAATACGACTCACTATAGGACATCAGGAGGTTAGTGCAAGTTTTAGAGCTAGAAATAGCAAGTTAAAATAAGGCTAGTCCGTTATCAACTTGAAAAAGTGGCACCGAGTCGGTGCTTTTTTACGATGTCGCAGAGTATGCC
		TTCTAATACGACTCACTATAGGAGCAGGTCATAGTGATCCGGGTTTTAGAGCTAGAAATAGCAAGTTAAAATAAGGCTAGTCCGTTATCAACTTGAAAAAGTGGCACCGAGTCGGTGCTTTTTTACGATGTCGCAGAGTATGCC
		TTCTAATACGACTCACTATAGGAGTGATCCGGTGGTTCTGAAGTTTTAGAGCTAGAAATAGCAAGTTAAAATAAGGCTAGTCCGTTATCAACTTGAAAAAGTGGCACCGAGTCGGTGCTTTTTTACGATGTCGCAGAGTATGCC
		TTCTAATACGACTCACTATAGGTTCATATCGACGGCGGTGTTGTTTTAGAGCTAGAAATAGCAAGTTAAAATAAGGCTAGTCCGTTATCAACTTGAAAAAGTGGCACCGAGTCGGTGCTTTTTTACGATGTCGCAGAGTATGCC
		TTCTAATACGACTCACTATAGGATGTCGGCTCATCACATCCGTTTTAGAGCTAGAAATAGCAAGTTAAAATAAGGCTAGTCCGTTATCAACTTGAAAAAGTGGCACCGAGTCGGTGCTTTTTTACGATGTCGCAGAGTATGCC
		TTCTAATACGACTCACTATAGGTGAAGTAGGTCCCAAGGGTAGTTTTAGAGCTAGAAATAGCAAGTTAAAATAAGGCTAGTCCGTTATCAACTTGAAAAAGTGGCACCGAGTCGGTGCTTTTTTACGATGTCGCAGAGTATGCC
		TTCTAATACGACTCACTATAGGTGGCTGTTCGCCATTTAAAGGTTTTAGAGCTAGAAATAGCAAGTTAAAATAAGGCTAGTCCGTTATCAACTTGAAAAAGTGGCACCGAGTCGGTGCTTTTTTACGATGTCGCAGAGTATGCC
		TTCTAATACGACTCACTATAGGATTTAAAGTGGTACGCGAGCGTTTTAGAGCTAGAAATAGCAAGTTAAAATAAGGCTAGTCCGTTATCAACTTGAAAAAGTGGCACCGAGTCGGTGCTTTTTTACGATGTCGCAGAGTATGCC
		TTCTAATACGACTCACTATAGGAGTTCGGTCCCTATCTGCCGGTTTTAGAGCTAGAAATAGCAAGTTAAAATAAGGCTAGTCCGTTATCAACTTGAAAAAGTGGCACCGAGTCGGTGCTTTTTTACGATGTCGCAGAGTATGCC
		TTCTAATACGACTCACTATAGGTCCCTATCTGCCGTGGGCGCGTTTTAGAGCTAGAAATAGCAAGTTAAAATAAGGCTAGTCCGTTATCAACTTGAAAAAGTGGCACCGAGTCGGTGCTTTTTTACGATGTCGCAGAGTATGCC
		TTCTAATACGACTCACTATAGGCTAGTACGAGAGGACCGGAGGTTTTAGAGCTAGAAATAGCAAGTTAAAATAAGGCTAGTCCGTTATCAACTTGAAAAAGTGGCACCGAGTCGGTGCTTTTTTACGATGTCGCAGAGTATGCC
		TTCTAATACGACTCACTATAGGACCGGAGTGGACGCATCACGTTTTAGAGCTAGAAATAGCAAGTTAAAATAAGGCTAGTCCGTTATCAACTTGAAAAAGTGGCACCGAGTCGGTGCTTTTTTACGATGTCGCAGAGTATGCC
		TTCTAATACGACTCACTATAGGTGTTCGGGTTGTCATGCCAAGTTTTAGAGCTAGAAATAGCAAGTTAAAATAAGGCTAGTCCGTTATCAACTTGAAAAAGTGGCACCGAGTCGGTGCTTTTTTACGATGTCGCAGAGTATGCC
		TTCTAATACGACTCACTATAGGTTAAGCGACTAAGCGTACAGTTTTAGAGCTAGAAATAGCAAGTTAAAATAAGGCTAGTCCGTTATCAACTTGAAAAAGTGGCACCGAGTCGGTGCTTTTTTACGATGTCGCAGAGTATGCC
		TTCTAATACGACTCACTATAGGTGCTAATCTGCGATAAGCGCGTTTTAGAGCTAGAAATAGCAAGTTAAAATAAGGCTAGTCCGTTATCAACTTGAAAAAGTGGCACCGAGTCGGTGCTTTTTTACGATGTCGCAGAGTATGCC
		TTCTAATACGACTCACTATAGGTGATATGAACCGTTATAACGTTTTAGAGCTAGAAATAGCAAGTTAAAATAAGGCTAGTCCGTTATCAACTTGAAAAAGTGGCACCGAGTCGGTGCTTTTTTACGATGTCGCAGAGTATGCC
		TTCTAATACGACTCACTATAGGCATAGGTTAATGAGGCGAACGTTTTAGAGCTAGAAATAGCAAGTTAAAATAAGGCTAGTCCGTTATCAACTTGAAAAAGTGGCACCGAGTCGGTGCTTTTTTACGATGTCGCAGAGTATGCC
		TTCTAATACGACTCACTATAGGAACCGAGATTCCCCCAGTAGGTTTTAGAGCTAGAAATAGCAAGTTAAAATAAGGCTAGTCCGTTATCAACTTGAAAAAGTGGCACCGAGTCGGTGCTTTTTTACGATGTCGCAGAGTATGCC
		TTCTAATACGACTCACTATAGGCCCCAGTAGCGGCGAGCGAAGTTTTAGAGCTAGAAATAGCAAGTTAAAATAAGGCTAGTCCGTTATCAACTTGAAAAAGTGGCACCGAGTCGGTGCTTTTTTACGATGTCGCAGAGTATGCC
		TTCTAATACGACTCACTATAGGGAAAGGCGAAAAGAACCCGTTTTAGAGCTAGAAATAGCAAGTTAAAATAAGGCTAGTCCGTTATCAACTTGAAAAAGTGGCACCGAGTCGGTGCTTTTTTACGATGTCGCAGAGTATGCC
		TTCTAATACGACTCACTATAGGCGCATCCTTTGCTGAGGATAGTTTTAGAGCTAGAAATAGCAAGTTAAAATAAGGCTAGTCCGTTATCAACTTGAAAAAGTGGCACCGAGTCGGTGCTTTTTTACGATGTCGCAGAGTATGCC
		TTCTAATACGACTCACTATAGGTTTGCTGAGGATACGGTTAAGTTTTAGAGCTAGAAATAGCAAGTTAAAATAAGGCTAGTCCGTTATCAACTTGAAAAAGTGGCACCGAGTCGGTGCTTTTTTACGATGTCGCAGAGTATGCC
		TTCTAATACGACTCACTATAGGTTAACCGTATAGGGGAGCGTTTTAGAGCTAGAAATAGCAAGTTAAAATAAGGCTAGTCCGTTATCAACTTGAAAAAGTGGCACCGAGTCGGTGCTTTTTTACGATGTCGCAGAGTATGCC
		TTCTAATACGACTCACTATAGGCAGGGTATAGACCCGAAACCGTTTTAGAGCTAGAAATAGCAAGTTAAAATAAGGCTAGTCCGTTATCAACTTGAAAAAGTGGCACCGAGTCGGTGCTTTTTTACGATGTCGCAGAGTATGCC
		TTCTAATACGACTCACTATAGGGTGAAAGGCCAATCAAACGTTTTAGAGCTAGAAATAGCAAGTTAAAATAAGGCTAGTCCGTTATCAACTTGAAAAAGTGGCACCGAGTCGGTGCTTTTTTACGATGTCGCAGAGTATGCC
		TTCTAATACGACTCACTATAGGCGCCTCGTGAATTCATCTCGTTTTAGAGCTAGAAATAGCAAGTTAAAATAAGGCTAGTCCGTTATCAACTTGAAAAAGTGGCACCGAGTCGGTGCTTTTTTACGATGTCGCAGAGTATGCC
		TTCTAATACGACTCACTATAGGCCGGGGGTAGAGCACTGTTTGTTTTAGAGCTAGAAATAGCAAGTTAAAATAAGGCTAGTCCGTTATCAACTTGAAAAAGTGGCACCGAGTCGGTGCTTTTTTACGATGTCGCAGAGTATGCC
		TTCTAATACGACTCACTATAGGTTTCGGCTAGGGGGCCATCCGTTTTAGAGCTAGAAATAGCAAGTTAAAATAAGGCTAGTCCGTTATCAACTTGAAAAAGTGGCACCGAGTCGGTGCTTTTTTACGATGTCGCAGAGTATGCC
		TTCTAATACGACTCACTATAGGCCGATGCAAACTGCGAATACGTTTTAGAGCTAGAAATAGCAAGTTAAAATAAGGCTAGTCCGTTATCAACTTGAAAAAGTGGCACCGAGTCGGTGCTTTTTTACGATGTCGCAGAGTATGCC
		TTCTAATACGACTCACTATAGGAATACCGGAGAATGTTATCAGTTTTAGAGCTAGAAATAGCAAGTTAAAATAAGGCTAGTCCGTTATCAACTTGAAAAAGTGGCACCGAGTCGGTGCTTTTTTACGATGTCGCAGAGTATGCC
		TTCTAATACGACTCACTATAGGATGTTATCACGGGAGACACAGTTTTAGAGCTAGAAATAGCAAGTTAAAATAAGGCTAGTCCGTTATCAACTTGAAAAAGTGGCACCGAGTCGGTGCTTTTTTACGATGTCGCAGAGTATGCC
		TTCTAATACGACTCACTATAGGTTATCACGGGAGACACACGGGTTTTAGAGCTAGAAATAGCAAGTTAAAATAAGGCTAGTCCGTTATCAACTTGAAAAAGTGGCACCGAGTCGGTGCTTTTTTACGATGTCGCAGAGTATGCC
		TTCTAATACGACTCACTATAGGTAATAGCTCACTGGTCGAGTGTTTTAGAGCTAGAAATAGCAAGTTAAAATAAGGCTAGTCCGTTATCAACTTGAAAAAGTGGCACCGAGTCGGTGCTTTTTTACGATGTCGCAGAGTATGCC
		TTCTAATACGACTCACTATAGGACTGGTCGAGTCGGCCTGCGGTTTTAGAGCTAGAAATAGCAAGTTAAAATAAGGCTAGTCCGTTATCAACTTGAAAAAGTGGCACCGAGTCGGTGCTTTTTTACGATGTCGCAGAGTATGCC
		TTCTAATACGACTCACTATAGGCCTGCGCGGAAGATGTAAGTTTTAGAGCTAGAAATAGCAAGTTAAAATAAGGCTAGTCCGTTATCAACTTGAAAAAGTGGCACCGAGTCGGTGCTTTTTTACGATGTCGCAGAGTATGCC
		TTCTAATACGACTCACTATAGGTAAACCATGCACCGAAGCTGGTTTTAGAGCTAGAAATAGCAAGTTAAAATAAGGCTAGTCCGTTATCAACTTGAAAAAGTGGCACCGAGTCGGTGCTTTTTTACGATGTCGCAGAGTATGCC
		TTCTAATACGACTCACTATAGGTATCACCCAAGACAACTTTAGTTTTAGAGCTAGAAATAGCAAGTTAAAATAAGGCTAGTCCGTTATCAACTTGAAAAAGTGGCACCGAGTCGGTGCTTTTTTACGATGTCGCAGAGTATGCC
		TTCTAATACGACTCACTATAGGTTTACGGAGTTGACGATTGAGTTTTAGAGCTAGAAATAGCAAGTTAAAATAAGGCTAGTCCGTTATCAACTTGAAAAAGTGGCACCGAGTCGGTGCTTTTTTACGATGTCGCAGAGTATGCC
		TTCTAATACGACTCACTATAGGTGACATAAGTAACGATAAAGGTTTTAGAGCTAGAAATAGCAAGTTAAAATAAGGCTAGTCCGTTATCAACTTGAAAAAGTGGCACCGAGTCGGTGCTTTTTTACGATGTCGCAGAGTATGCC
		TTCTAATACGACTCACTATAGGCGGGTGAAAAGCCCGCTCGCGTTTTAGAGCTAGAAATAGCAAGTTAAAATAAGGCTAGTCCGTTATCAACTTGAAAAAGTGGCACCGAGTCGGTGCTTTTTTACGATGTCGCAGAGTATGCC
		TTCTAATACGACTCACTATAGGTTCCTGTCCAACGTTAATGTTTTAGAGCTAGAAATAGCAAGTTAAAATAAGGCTAGTCCGTTATCAACTTGAAAAAGTGGCACCGAGTCGGTGCTTTTTTACGATGTCGCAGAGTATGCC
		TTCTAATACGACTCACTATAGGAAGGCGTAGTCGATGGGAAAGTTTTAGAGCTAGAAATAGCAAGTTAAAATAAGGCTAGTCCGTTATCAACTTGAAAAAGTGGCACCGAGTCGGTGCTTTTTTACGATGTCGCAGAGTATGCC
		TTCTAATACGACTCACTATAGGTGTTACTGCGAAGGGGGGAGTTTTAGAGCTAGAAATAGCAAGTTAAAATAAGGCTAGTCCGTTATCAACTTGAAAAAGTGGCACCGAGTCGGTGCTTTTTTACGATGTCGCAGAGTATGCC
		TTCTAATACGACTCACTATAGGACGGAGAAGGCTATGTTGGCGTTTTAGAGCTAGAAATAGCAAGTTAAAATAAGGCTAGTCCGTTATCAACTTGAAAAAGTGGCACCGAGTCGGTGCTTTTTTACGATGTCGCAGAGTATGCC
		TTCTAATACGACTCACTATAGGAGGCTATGTTGGCCGGGCGAGTTTTAGAGCTAGAAATAGCAAGTTAAAATAAGGCTAGTCCGTTATCAACTTGAAAAAGTGGCACCGAGTCGGTGCTTTTTTACGATGTCGCAGAGTATGCC
		TTCTAATACGACTCACTATAGGTGGCCGGGCGACGGTTGTCCGTTTTAGAGCTAGAAATAGCAAGTTAAAATAAGGCTAGTCCGTTATCAACTTGAAAAAGTGGCACCGAGTCGGTGCTTTTTTACGATGTCGCAGAGTATGCC
		TTCTAATACGACTCACTATAGGTGTGTGTTCCAGGTAAATCGTTTTAGAGCTAGAAATAGCAAGTTAAAATAAGGCTAGTCCGTTATCAACTTGAAAAAGTGGCACCGAGTCGGTGCTTTTTTACGATGTCGCAGAGTATGCC
		TTCTAATACGACTCACTATAGGCGTGACGACGAGGCACTAGTTTTAGAGCTAGAAATAGCAAGTTAAAATAAGGCTAGTCCGTTATCAACTTGAAAAAGTGGCACCGAGTCGGTGCTTTTTTACGATGTCGCAGAGTATGCC
		TTCTAATACGACTCACTATAGGCCAAGGCGCTTGAGAGAACTGTTTTAGAGCTAGAAATAGCAAGTTAAAATAAGGCTAGTCCGTTATCAACTTGAAAAAGTGGCACCGAGTCGGTGCTTTTTTACGATGTCGCAGAGTATGCC
		TTCTAATACGACTCACTATAGGCAAAATGGTGCCGTAACTTGTTTTAGAGCTAGAAATAGCAAGTTAAAATAAGGCTAGTCCGTTATCAACTTGAAAAAGTGGCACCGAGTCGGTGCTTTTTTACGATGTCGCAGAGTATGCC
		TTCTAATACGACTCACTATAGGAACACGAAAGTGGACGTATAGTTTTAGAGCTAGAAATAGCAAGTTAAAATAAGGCTAGTCCGTTATCAACTTGAAAAAGTGGCACCGAGTCGGTGCTTTTTTACGATGTCGCAGAGTATGCC
		TTCTAATACGACTCACTATAGGTATACGGTGTGACGCCTGCCGTTTTAGAGCTAGAAATAGCAAGTTAAAATAAGGCTAGTCCGTTATCAACTTGAAAAAGTGGCACCGAGTCGGTGCTTTTTTACGATGTCGCAGAGTATGCC
		TTCTAATACGACTCACTATAGGTGTGACGCCTGCCCGGTGCGTTTTAGAGCTAGAAATAGCAAGTTAAAATAAGGCTAGTCCGTTATCAACTTGAAAAAGTGGCACCGAGTCGGTGCTTTTTTACGATGTCGCAGAGTATGCC
		TTCTAATACGACTCACTATAGGAAGCTCCTGATCGAAGCCCGTTTTAGAGCTAGAAATAGCAAGTTAAAATAAGGCTAGTCCGTTATCAACTTGAAAAAGTGGCACCGAGTCGGTGCTTTTTTACGATGTCGCAGAGTATGCC
		TTCTAATACGACTCACTATAGGCTGATCGAAGCCCCGGTAAAGTTTTAGAGCTAGAAATAGCAAGTTAAAATAAGGCTAGTCCGTTATCAACTTGAAAAAGTGGCACCGAGTCGGTGCTTTTTTACGATGTCGCAGAGTATGCC
		TTCTAATACGACTCACTATAGGATCGAAGCCCCGGTAAACGGGTTTTAGAGCTAGAAATAGCAAGTTAAAATAAGGCTAGTCCGTTATCAACTTGAAAAAGTGGCACCGAGTCGGTGCTTTTTTACGATGTCGCAGAGTATGCC
		TTCTAATACGACTCACTATAGGAACGGCGGCCGTAACTATAAGTTTTAGAGCTAGAAATAGCAAGTTAAAATAAGGCTAGTCCGTTATCAACTTGAAAAAGTGGCACCGAGTCGGTGCTTTTTTACGATGTCGCAGAGTATGCC
		TTCTAATACGACTCACTATAGGAAGGTAGCGAAATTCCTTGTGTTTTAGAGCTAGAAATAGCAAGTTAAAATAAGGCTAGTCCGTTATCAACTTGAAAAAGTGGCACCGAGTCGGTGCTTTTTTACGATGTCGCAGAGTATGCC
		TTCTAATACGACTCACTATAGGTGAAGATGCAGTGTACCCGGTTTTAGAGCTAGAAATAGCAAGTTAAAATAAGGCTAGTCCGTTATCAACTTGAAAAAGTGGCACCGAGTCGGTGCTTTTTTACGATGTCGCAGAGTATGCC
		TTCTAATACGACTCACTATAGGCAGTGTACCCGCGGCAAGAGTTTTAGAGCTAGAAATAGCAAGTTAAAATAAGGCTAGTCCGTTATCAACTTGAAAAAGTGGCACCGAGTCGGTGCTTTTTTACGATGTCGCAGAGTATGCC
		TTCTAATACGACTCACTATAGGTCTAACGTGGACCCGTAATCGTTTTAGAGCTAGAAATAGCAAGTTAAAATAAGGCTAGTCCGTTATCAACTTGAAAAAGTGGCACCGAGTCGGTGCTTTTTTACGATGTCGCAGAGTATGCC
		TTCTAATACGACTCACTATAGGTGGACCCGTAATCCGGGTTGGTTTTAGAGCTAGAAATAGCAAGTTAAAATAAGGCTAGTCCGTTATCAACTTGAAAAAGTGGCACCGAGTCGGTGCTTTTTTACGATGTCGCAGAGTATGCC
		TTCTAATACGACTCACTATAGGTGGGTAGTTTGACTGGGGGTTTTAGAGCTAGAAATAGCAAGTTAAAATAAGGCTAGTCCGTTATCAACTTGAAAAAGTGGCACCGAGTCGGTGCTTTTTTACGATGTCGCAGAGTATGCC
		TTCTAATACGACTCACTATAGGTCTCCTCCTAAAGAGTAAGTTTTAGAGCTAGAAATAGCAAGTTAAAATAAGGCTAGTCCGTTATCAACTTGAAAAAGTGGCACCGAGTCGGTGCTTTTTTACGATGTCGCAGAGTATGCC
		TTCTAATACGACTCACTATAGGAAGGTTGGCTAATCCTGGTGTTTTAGAGCTAGAAATAGCAAGTTAAAATAAGGCTAGTCCGTTATCAACTTGAAAAAGTGGCACCGAGTCGGTGCTTTTTTACGATGTCGCAGAGTATGCC
		TTCTAATACGACTCACTATAGGAAAGCAGGTCATAGTGATCGTTTTAGAGCTAGAAATAGCAAGTTAAAATAAGGCTAGTCCGTTATCAACTTGAAAAAGTGGCACCGAGTCGGTGCTTTTTTACGATGTCGCAGAGTATGCC
		TTCTAATACGACTCACTATAGGATGGAAGGGCCATCGCTCAAGTTTTAGAGCTAGAAATAGCAAGTTAAAATAAGGCTAGTCCGTTATCAACTTGAAAAAGTGGCACCGAGTCGGTGCTTTTTTACGATGTCGCAGAGTATGCC
		TTCTAATACGACTCACTATAGGTCAACGGATAAAAGGTACTCGTTTTAGAGCTAGAAATAGCAAGTTAAAATAAGGCTAGTCCGTTATCAACTTGAAAAAGTGGCACCGAGTCGGTGCTTTTTTACGATGTCGCAGAGTATGCC
		TTCTAATACGACTCACTATAGGCGCCCAAGAGTTCATATCGAGTTTTAGAGCTAGAAATAGCAAGTTAAAATAAGGCTAGTCCGTTATCAACTTGAAAAAGTGGCACCGAGTCGGTGCTTTTTTACGATGTCGCAGAGTATGCC
		TTCTAATACGACTCACTATAGGCCAAGAGTTCATATCGACGGGTTTTAGAGCTAGAAATAGCAAGTTAAAATAAGGCTAGTCCGTTATCAACTTGAAAAAGTGGCACCGAGTCGGTGCTTTTTTACGATGTCGCAGAGTATGCC
		TTCTAATACGACTCACTATAGGTGTTTGGCACCTCGATGTGTTTTAGAGCTAGAAATAGCAAGTTAAAATAAGGCTAGTCCGTTATCAACTTGAAAAAGTGGCACCGAGTCGGTGCTTTTTTACGATGTCGCAGAGTATGCC
		TTCTAATACGACTCACTATAGGTAGAACGTCGTGAGACAGTTGTTTTAGAGCTAGAAATAGCAAGTTAAAATAAGGCTAGTCCGTTATCAACTTGAAAAAGTGGCACCGAGTCGGTGCTTTTTTACGATGTCGCAGAGTATGCC
		TTCTAATACGACTCACTATAGGTGCTCCTAGTACGAGAGGACGTTTTAGAGCTAGAAATAGCAAGTTAAAATAAGGCTAGTCCGTTATCAACTTGAAAAAGTGGCACCGAGTCGGTGCTTTTTTACGATGTCGCAGAGTATGCC
		TTCTAATACGACTCACTATAGGTGGACGCATCACTGGTGTTGTTTTAGAGCTAGAAATAGCAAGTTAAAATAAGGCTAGTCCGTTATCAACTTGAAAAAGTGGCACCGAGTCGGTGCTTTTTTACGATGTCGCAGAGTATGCC
		TTCTAATACGACTCACTATAGGTCATGCCAATGGCACTGCCGTTTTAGAGCTAGAAATAGCAAGTTAAAATAAGGCTAGTCCGTTATCAACTTGAAAAAGTGGCACCGAGTCGGTGCTTTTTTACGATGTCGCAGAGTATGCC
		TTCTAATACGACTCACTATAGGCACTGCCCGGTAGCTAAATGGTTTTAGAGCTAGAAATAGCAAGTTAAAATAAGGCTAGTCCGTTATCAACTTGAAAAAGTGGCACCGAGTCGGTGCTTTTTTACGATGTCGCAGAGTATGCC
		TTCTAATACGACTCACTATAGGAGACGACGACGTTGATAGGCGTTTTAGAGCTAGAAATAGCAAGTTAAAATAAGGCTAGTCCGTTATCAACTTGAAAAAGTGGCACCGAGTCGGTGCTTTTTTACGATGTCGCAGAGTATGCC
		TTCTAATACGACTCACTATAGGCAGCGATGCGTTGAGCTAACGTTTTAGAGCTAGAAATAGCAAGTTAAAATAAGGCTAGTCCGTTATCAACTTGAAAAAGTGGCACCGAGTCGGTGCTTTTTTACGATGTCGCAGAGTATGCC
		TTCTAATACGACTCACTATAGGTTCATCGCCTCTGACTGCCAGTTTTAGAGCTAGAAATAGCAAGTTAAAATAAGGCTAGTCCGTTATCAACTTGAAAAAGTGGCACCGAGTCGGTGCTTTTTTACGATGTCGCAGAGTATGCC
		TTCTAATACGACTCACTATAGGCACACTGGGTTTCCCCATTCGTTTTAGAGCTAGAAATAGCAAGTTAAAATAAGGCTAGTCCGTTATCAACTTGAAAAAGTGGCACCGAGTCGGTGCTTTTTTACGATGTCGCAGAGTATGCC
		TTCTAATACGACTCACTATAGGATAGTGTGACGAATCACACTGTTTTAGAGCTAGAAATAGCAAGTTAAAATAAGGCTAGTCCGTTATCAACTTGAAAAAGTGGCACCGAGTCGGTGCTTTTTTACGATGTCGCAGAGTATGCC
		TTCTAATACGACTCACTATAGGCGGTTGATTTCTTTTCCTCGGTTTTAGAGCTAGAAATAGCAAGTTAAAATAAGGCTAGTCCGTTATCAACTTGAAAAAGTGGCACCGAGTCGGTGCTTTTTTACGATGTCGCAGAGTATGCC
		TTCTAATACGACTCACTATAGGTCGGTTGATTTCTTTTCCTCGTTTTAGAGCTAGAAATAGCAAGTTAAAATAAGGCTAGTCCGTTATCAACTTGAAAAAGTGGCACCGAGTCGGTGCTTTTTTACGATGTCGCAGAGTATGCC
		TTCTAATACGACTCACTATAGGCGTTCGCTCGCCGCTACTGGGTTTTAGAGCTAGAAATAGCAAGTTAAAATAAGGCTAGTCCGTTATCAACTTGAAAAAGTGGCACCGAGTCGGTGCTTTTTTACGATGTCGCAGAGTATGCC
		TTCTAATACGACTCACTATAGGCCGTTCGCTCGCCGCTACTGGTTTTAGAGCTAGAAATAGCAAGTTAAAATAAGGCTAGTCCGTTATCAACTTGAAAAAGTGGCACCGAGTCGGTGCTTTTTTACGATGTCGCAGAGTATGCC
		TTCTAATACGACTCACTATAGGCCCGTTCGCTCGCCGCTACTGTTTTAGAGCTAGAAATAGCAAGTTAAAATAAGGCTAGTCCGTTATCAACTTGAAAAAGTGGCACCGAGTCGGTGCTTTTTTACGATGTCGCAGAGTATGCC
		TTCTAATACGACTCACTATAGGCACATGCTGATTCAGGCTCTGTTTTAGAGCTAGAAATAGCAAGTTAAAATAAGGCTAGTCCGTTATCAACTTGAAAAAGTGGCACCGAGTCGGTGCTTTTTTACGATGTCGCAGAGTATGCC
		TTCTAATACGACTCACTATAGGCACATGCGCTTTTGTGTACGGTTTTAGAGCTAGAAATAGCAAGTTAAAATAAGGCTAGTCCGTTATCAACTTGAAAAAGTGGCACCGAGTCGGTGCTTTTTTACGATGTCGCAGAGTATGCC
		TTCTAATACGACTCACTATAGGCACATGCGCTTTTGTGTACGTTTTAGAGCTAGAAATAGCAAGTTAAAATAAGGCTAGTCCGTTATCAACTTGAAAAAGTGGCACCGAGTCGGTGCTTTTTTACGATGTCGCAGAGTATGCC
		TTCTAATACGACTCACTATAGGCTTTTTCACTCCCCTCGCCGGTTTTAGAGCTAGAAATAGCAAGTTAAAATAAGGCTAGTCCGTTATCAACTTGAAAAAGTGGCACCGAGTCGGTGCTTTTTTACGATGTCGCAGAGTATGCC
		TTCTAATACGACTCACTATAGGTCTTTTTCACTCCCCTCGCCGTTTTAGAGCTAGAAATAGCAAGTTAAAATAAGGCTAGTCCGTTATCAACTTGAAAAAGTGGCACCGAGTCGGTGCTTTTTTACGATGTCGCAGAGTATGCC
		TTCTAATACGACTCACTATAGGTCACCACTGGCTTAGTGGTGGTTTTAGAGCTAGAAATAGCAAGTTAAAATAAGGCTAGTCCGTTATCAACTTGAAAAAGTGGCACCGAGTCGGTGCTTTTTTACGATGTCGCAGAGTATGCC
		TTCTAATACGACTCACTATAGGTTCACCACTGGCTTAGTGGTGTTTTAGAGCTAGAAATAGCAAGTTAAAATAAGGCTAGTCCGTTATCAACTTGAAAAAGTGGCACCGAGTCGGTGCTTTTTTACGATGTCGCAGAGTATGCC
		TTCTAATACGACTCACTATAGGTGGCTAGATCACCGGGTTTCGTTTTAGAGCTAGAAATAGCAAGTTAAAATAAGGCTAGTCCGTTATCAACTTGAAAAAGTGGCACCGAGTCGGTGCTTTTTTACGATGTCGCAGAGTATGCC
		TTCTAATACGACTCACTATAGGCTGCCCATGGCTAGATCACCGTTTTAGAGCTAGAAATAGCAAGTTAAAATAAGGCTAGTCCGTTATCAACTTGAAAAAGTGGCACCGAGTCGGTGCTTTTTTACGATGTCGCAGAGTATGCC
		TTCTAATACGACTCACTATAGGCGCTACCTAAATAGCTTTCGGTTTTAGAGCTAGAAATAGCAAGTTAAAATAAGGCTAGTCCGTTATCAACTTGAAAAAGTGGCACCGAGTCGGTGCTTTTTTACGATGTCGCAGAGTATGCC
		TTCTAATACGACTCACTATAGGCGCTACCTAAATAGCTTTCGTTTTAGAGCTAGAAATAGCAAGTTAAAATAAGGCTAGTCCGTTATCAACTTGAAAAAGTGGCACCGAGTCGGTGCTTTTTTACGATGTCGCAGAGTATGCC
		TTCTAATACGACTCACTATAGGTTGCATCGGGTTGGTAAGCCGTTTTAGAGCTAGAAATAGCAAGTTAAAATAAGGCTAGTCCGTTATCAACTTGAAAAAGTGGCACCGAGTCGGTGCTTTTTTACGATGTCGCAGAGTATGCC
		TTCTAATACGACTCACTATAGGCGGTATTCGCAGTTTGCATCGTTTTAGAGCTAGAAATAGCAAGTTAAAATAAGGCTAGTCCGTTATCAACTTGAAAAAGTGGCACCGAGTCGGTGCTTTTTTACGATGTCGCAGAGTATGCC
		TTCTAATACGACTCACTATAGGGACCTTAGCTGGCGGTCTGTTTTAGAGCTAGAAATAGCAAGTTAAAATAAGGCTAGTCCGTTATCAACTTGAAAAAGTGGCACCGAGTCGGTGCTTTTTTACGATGTCGCAGAGTATGCC
		TTCTAATACGACTCACTATAGGTCCCACTTAACCATGACTTTGTTTTAGAGCTAGAAATAGCAAGTTAAAATAAGGCTAGTCCGTTATCAACTTGAAAAAGTGGCACCGAGTCGGTGCTTTTTTACGATGTCGCAGAGTATGCC
		TTCTAATACGACTCACTATAGGAGCCAACATCCTGGCTGTCTGTTTTAGAGCTAGAAATAGCAAGTTAAAATAAGGCTAGTCCGTTATCAACTTGAAAAAGTGGCACCGAGTCGGTGCTTTTTTACGATGTCGCAGAGTATGCC
		TTCTAATACGACTCACTATAGGCAACTCCGTAAAGTTGTCTTGTTTTAGAGCTAGAAATAGCAAGTTAAAATAAGGCTAGTCCGTTATCAACTTGAAAAAGTGGCACCGAGTCGGTGCTTTTTTACGATGTCGCAGAGTATGCC
		TTCTAATACGACTCACTATAGGCCCTTGGTCTTCCGGCGAGCGTTTTAGAGCTAGAAATAGCAAGTTAAAATAAGGCTAGTCCGTTATCAACTTGAAAAAGTGGCACCGAGTCGGTGCTTTTTTACGATGTCGCAGAGTATGCC
		TTCTAATACGACTCACTATAGGCCTTTCGGCCTCGCCTTAGGTTTTAGAGCTAGAAATAGCAAGTTAAAATAAGGCTAGTCCGTTATCAACTTGAAAAAGTGGCACCGAGTCGGTGCTTTTTTACGATGTCGCAGAGTATGCC
		TTCTAATACGACTCACTATAGGCGCCTTTCGGCCTCGCCTTAGTTTTAGAGCTAGAAATAGCAAGTTAAAATAAGGCTAGTCCGTTATCAACTTGAAAAAGTGGCACCGAGTCGGTGCTTTTTTACGATGTCGCAGAGTATGCC
		TTCTAATACGACTCACTATAGGTTCGCAGTAACACCAAGTACGTTTTAGAGCTAGAAATAGCAAGTTAAAATAAGGCTAGTCCGTTATCAACTTGAAAAAGTGGCACCGAGTCGGTGCTTTTTTACGATGTCGCAGAGTATGCC
		TTCTAATACGACTCACTATAGGCACACCTACACGCTTAAACCGTTTTAGAGCTAGAAATAGCAAGTTAAAATAAGGCTAGTCCGTTATCAACTTGAAAAAGTGGCACCGAGTCGGTGCTTTTTTACGATGTCGCAGAGTATGCC
		TTCTAATACGACTCACTATAGGAGAGGCTTTTCCTGGAAGCAGTTTTAGAGCTAGAAATAGCAAGTTAAAATAAGGCTAGTCCGTTATCAACTTGAAAAAGTGGCACCGAGTCGGTGCTTTTTTACGATGTCGCAGAGTATGCC
		TTCTAATACGACTCACTATAGGTGACCACCTGTGTCGGTTTGGTTTTAGAGCTAGAAATAGCAAGTTAAAATAAGGCTAGTCCGTTATCAACTTGAAAAAGTGGCACCGAGTCGGTGCTTTTTTACGATGTCGCAGAGTATGCC
		TTCTAATACGACTCACTATAGGCTGACCACCTGTGTCGGTTTGTTTTAGAGCTAGAAATAGCAAGTTAAAATAAGGCTAGTCCGTTATCAACTTGAAAAAGTGGCACCGAGTCGGTGCTTTTTTACGATGTCGCAGAGTATGCC
		TTCTAATACGACTCACTATAGGTCAATTAACCTTCCGGCACCGTTTTAGAGCTAGAAATAGCAAGTTAAAATAAGGCTAGTCCGTTATCAACTTGAAAAAGTGGCACCGAGTCGGTGCTTTTTTACGATGTCGCAGAGTATGCC
		TTCTAATACGACTCACTATAGGTTACGGCCGCCGTTTACCGGTTTTAGAGCTAGAAATAGCAAGTTAAAATAAGGCTAGTCCGTTATCAACTTGAAAAAGTGGCACCGAGTCGGTGCTTTTTTACGATGTCGCAGAGTATGCC
		TTCTAATACGACTCACTATAGGAGTTACGGCCGCCGTTTACCGTTTTAGAGCTAGAAATAGCAAGTTAAAATAAGGCTAGTCCGTTATCAACTTGAAAAAGTGGCACCGAGTCGGTGCTTTTTTACGATGTCGCAGAGTATGCC
		TTCTAATACGACTCACTATAGGTTCAATTTCACTGAGTCTCGTTTTAGAGCTAGAAATAGCAAGTTAAAATAAGGCTAGTCCGTTATCAACTTGAAAAAGTGGCACCGAGTCGGTGCTTTTTTACGATGTCGCAGAGTATGCC
		TTCTAATACGACTCACTATAGGGTCTTTCCGTCTTGCCGCGTTTTAGAGCTAGAAATAGCAAGTTAAAATAAGGCTAGTCCGTTATCAACTTGAAAAAGTGGCACCGAGTCGGTGCTTTTTTACGATGTCGCAGAGTATGCC
		TTCTAATACGACTCACTATAGGAGCTATAGTAAAGGTTCACGGTTTTAGAGCTAGAAATAGCAAGTTAAAATAAGGCTAGTCCGTTATCAACTTGAAAAAGTGGCACCGAGTCGGTGCTTTTTTACGATGTCGCAGAGTATGCC
		TTCTAATACGACTCACTATAGGAAGCTATAGTAAAGGTTCACGTTTTAGAGCTAGAAATAGCAAGTTAAAATAAGGCTAGTCCGTTATCAACTTGAAAAAGTGGCACCGAGTCGGTGCTTTTTTACGATGTCGCAGAGTATGCC
		TTCTAATACGACTCACTATAGGCTGTCCGCAACCCGGATTACGTTTTAGAGCTAGAAATAGCAAGTTAAAATAAGGCTAGTCCGTTATCAACTTGAAAAAGTGGCACCGAGTCGGTGCTTTTTTACGATGTCGCAGAGTATGCC
		TTCTAATACGACTCACTATAGGCGCCGTCGATATGAACTCTTGTTTTAGAGCTAGAAATAGCAAGTTAAAATAAGGCTAGTCCGTTATCAACTTGAAAAAGTGGCACCGAGTCGGTGCTTTTTTACGATGTCGCAGAGTATGCC
		TTCTAATACGACTCACTATAGGTGGCGAACAGCCATACCCTTGTTTTAGAGCTAGAAATAGCAAGTTAAAATAAGGCTAGTCCGTTATCAACTTGAAAAAGTGGCACCGAGTCGGTGCTTTTTTACGATGTCGCAGAGTATGCC
		TTCTAATACGACTCACTATAGGTCCAGCGCCCACGGCAGATAGTTTTAGAGCTAGAAATAGCAAGTTAAAATAAGGCTAGTCCGTTATCAACTTGAAAAAGTGGCACCGAGTCGGTGCTTTTTTACGATGTCGCAGAGTATGCC
		TTCTAATACGACTCACTATAGGCTCTTCCGCATTTAGCTACCGTTTTAGAGCTAGAAATAGCAAGTTAAAATAAGGCTAGTCCGTTATCAACTTGAAAAAGTGGCACCGAGTCGGTGCTTTTTTACGATGTCGCAGAGTATGCC
		TTCTAATACGACTCACTATAGGCTCAGGGAGAACTCATCTCGGTTTTAGAGCTAGAAATAGCAAGTTAAAATAAGGCTAGTCCGTTATCAACTTGAAAAAGTGGCACCGAGTCGGTGCTTTTTTACGATGTCGCAGAGTATGCC
		TTCTAATACGACTCACTATAGGTCTCAGGGAGAACTCATCTCGTTTTAGAGCTAGAAATAGCAAGTTAAAATAAGGCTAGTCCGTTATCAACTTGAAAAAGTGGCACCGAGTCGGTGCTTTTTTACGATGTCGCAGAGTATGCC
		TTCTAATACGACTCACTATAGGTCAGGAGACTCTAAGTCTCAGTTTTAGAGCTAGAAATAGCAAGTTAAAATAAGGCTAGTCCGTTATCAACTTGAAAAAGTGGCACCGAGTCGGTGCTTTTTTACGATGTCGCAGAGTATGCC
		TTCTAATACGACTCACTATAGGCTTCATCGCCTCTGACTGCCGTTTTAGAGCTAGAAATAGCAAGTTAAAATAAGGCTAGTCCGTTATCAACTTGAAAAAGTGGCACCGAGTCGGTGCTTTTTTACGATGTCGCAGAGTATGCC
		TTCTAATACGACTCACTATAGGACTAACACACATGCTGATTCGTTTTAGAGCTAGAAATAGCAAGTTAAAATAAGGCTAGTCCGTTATCAACTTGAAAAAGTGGCACCGAGTCGGTGCTTTTTTACGATGTCGCAGAGTATGCC
		TTCTAATACGACTCACTATAGGTGGTCCCCCCATATTCAGACGTTTTAGAGCTAGAAATAGCAAGTTAAAATAAGGCTAGTCCGTTATCAACTTGAAAAAGTGGCACCGAGTCGGTGCTTTTTTACGATGTCGCAGAGTATGCC
		TTCTAATACGACTCACTATAGGTCAGGAGTATTTAGCCTTGGGTTTTAGAGCTAGAAATAGCAAGTTAAAATAAGGCTAGTCCGTTATCAACTTGAAAAAGTGGCACCGAGTCGGTGCTTTTTTACGATGTCGCAGAGTATGCC
		TTCTAATACGACTCACTATAGGTGGTTCACTATCGGTCAGTCGTTTTAGAGCTAGAAATAGCAAGTTAAAATAAGGCTAGTCCGTTATCAACTTGAAAAAGTGGCACCGAGTCGGTGCTTTTTTACGATGTCGCAGAGTATGCC
		TTCTAATACGACTCACTATAGGCTTGTACGTACACGGTTTCGTTTTAGAGCTAGAAATAGCAAGTTAAAATAAGGCTAGTCCGTTATCAACTTGAAAAAGTGGCACCGAGTCGGTGCTTTTTTACGATGTCGCAGAGTATGCC
		TTCTAATACGACTCACTATAGGTTAACCGTATCCTCAGCAAGTTTTAGAGCTAGAAATAGCAAGTTAAAATAAGGCTAGTCCGTTATCAACTTGAAAAAGTGGCACCGAGTCGGTGCTTTTTTACGATGTCGCAGAGTATGCC
		TTCTAATACGACTCACTATAGGTCGCTGACCCATTATACAAAGTTTTAGAGCTAGAAATAGCAAGTTAAAATAAGGCTAGTCCGTTATCAACTTGAAAAAGTGGCACCGAGTCGGTGCTTTTTTACGATGTCGCAGAGTATGCC
		TTCTAATACGACTCACTATAGGCCTTTCACCCCCAGCCACGTTTTAGAGCTAGAAATAGCAAGTTAAAATAAGGCTAGTCCGTTATCAACTTGAAAAAGTGGCACCGAGTCGGTGCTTTTTTACGATGTCGCAGAGTATGCC
		TTCTAATACGACTCACTATAGGCCCCCGGAGATGAATTCACGGTTTTAGAGCTAGAAATAGCAAGTTAAAATAAGGCTAGTCCGTTATCAACTTGAAAAAGTGGCACCGAGTCGGTGCTTTTTTACGATGTCGCAGAGTATGCC
		TTCTAATACGACTCACTATAGGCCCCGTTACATCTTCCGCGCGTTTTAGAGCTAGAAATAGCAAGTTAAAATAAGGCTAGTCCGTTATCAACTTGAAAAAGTGGCACCGAGTCGGTGCTTTTTTACGATGTCGCAGAGTATGCC
		TTCTAATACGACTCACTATAGGCCTCACGACACACCTTCACGTTTTAGAGCTAGAAATAGCAAGTTAAAATAAGGCTAGTCCGTTATCAACTTGAAAAAGTGGCACCGAGTCGGTGCTTTTTTACGATGTCGCAGAGTATGCC
		TTCTAATACGACTCACTATAGGTGCCCCGATTAACGTTGGACGTTTTAGAGCTAGAAATAGCAAGTTAAAATAAGGCTAGTCCGTTATCAACTTGAAAAAGTGGCACCGAGTCGGTGCTTTTTTACGATGTCGCAGAGTATGCC
		TTCTAATACGACTCACTATAGGACGCCTTTCGGCCTCGCCTTGTTTTAGAGCTAGAAATAGCAAGTTAAAATAAGGCTAGTCCGTTATCAACTTGAAAAAGTGGCACCGAGTCGGTGCTTTTTTACGATGTCGCAGAGTATGCC
		TTCTAATACGACTCACTATAGGTAGAGGCTTTTCCTGGAAGCGTTTTAGAGCTAGAAATAGCAAGTTAAAATAAGGCTAGTCCGTTATCAACTTGAAAAAGTGGCACCGAGTCGGTGCTTTTTTACGATGTCGCAGAGTATGCC
		TTCTAATACGACTCACTATAGGTCGTGTTACCTGATGCTTAGGTTTTAGAGCTAGAAATAGCAAGTTAAAATAAGGCTAGTCCGTTATCAACTTGAAAAAGTGGCACCGAGTCGGTGCTTTTTTACGATGTCGCAGAGTATGCC
		TTCTAATACGACTCACTATAGGTTAACCTTCCGGCACCGGGCGTTTTAGAGCTAGAAATAGCAAGTTAAAATAAGGCTAGTCCGTTATCAACTTGAAAAAGTGGCACCGAGTCGGTGCTTTTTTACGATGTCGCAGAGTATGCC
		TTCTAATACGACTCACTATAGGCGTTTACCGGGGCTTCGATCGTTTTAGAGCTAGAAATAGCAAGTTAAAATAAGGCTAGTCCGTTATCAACTTGAAAAAGTGGCACCGAGTCGGTGCTTTTTTACGATGTCGCAGAGTATGCC
		TTCTAATACGACTCACTATAGGACAAGGAATTTCGCTACCTTGTTTTAGAGCTAGAAATAGCAAGTTAAAATAAGGCTAGTCCGTTATCAACTTGAAAAAGTGGCACCGAGTCGGTGCTTTTTTACGATGTCGCAGAGTATGCC
		TTCTAATACGACTCACTATAGGAGGTCGGAACTTACCCGACAGTTTTAGAGCTAGAAATAGCAAGTTAAAATAAGGCTAGTCCGTTATCAACTTGAAAAAGTGGCACCGAGTCGGTGCTTTTTTACGATGTCGCAGAGTATGCC
		TTCTAATACGACTCACTATAGGCATCATTACGCCATTCGTGCGTTTTAGAGCTAGAAATAGCAAGTTAAAATAAGGCTAGTCCGTTATCAACTTGAAAAAGTGGCACCGAGTCGGTGCTTTTTTACGATGTCGCAGAGTATGCC
		TTCTAATACGACTCACTATAGGTCAGTGTCAAGCTATAGTAAGTTTTAGAGCTAGAAATAGCAAGTTAAAATAAGGCTAGTCCGTTATCAACTTGAAAAAGTGGCACCGAGTCGGTGCTTTTTTACGATGTCGCAGAGTATGCC
		TTCTAATACGACTCACTATAGGCCCACCTATCCTACACATCAGTTTTAGAGCTAGAAATAGCAAGTTAAAATAAGGCTAGTCCGTTATCAACTTGAAAAAGTGGCACCGAGTCGGTGCTTTTTTACGATGTCGCAGAGTATGCC
		TTCTAATACGACTCACTATAGGCATTAAAGGGTGGTATTTCAGTTTTAGAGCTAGAAATAGCAAGTTAAAATAAGGCTAGTCCGTTATCAACTTGAAAAAGTGGCACCGAGTCGGTGCTTTTTTACGATGTCGCAGAGTATGCC
		TTCTAATACGACTCACTATAGGCTCCTCCGTTACTCTTTAGGGTTTTAGAGCTAGAAATAGCAAGTTAAAATAAGGCTAGTCCGTTATCAACTTGAAAAAGTGGCACCGAGTCGGTGCTTTTTTACGATGTCGCAGAGTATGCC
		TTCTAATACGACTCACTATAGGTGCTCCTCCGTTACTCTTTGTTTTAGAGCTAGAAATAGCAAGTTAAAATAAGGCTAGTCCGTTATCAACTTGAAAAAGTGGCACCGAGTCGGTGCTTTTTTACGATGTCGCAGAGTATGCC
		TTCTAATACGACTCACTATAGGTAACCTCCTGATGTCCGACCGTTTTAGAGCTAGAAATAGCAAGTTAAAATAAGGCTAGTCCGTTATCAACTTGAAAAAGTGGCACCGAGTCGGTGCTTTTTTACGATGTCGCAGAGTATGCC
		TTCTAATACGACTCACTATAGGATGTGATGAGCCGACATCGGTTTTAGAGCTAGAAATAGCAAGTTAAAATAAGGCTAGTCCGTTATCAACTTGAAAAAGTGGCACCGAGTCGGTGCTTTTTTACGATGTCGCAGAGTATGCC
		TTCTAATACGACTCACTATAGGTTGGGACCTACTTCAGCCCCGTTTTAGAGCTAGAAATAGCAAGTTAAAATAAGGCTAGTCCGTTATCAACTTGAAAAAGTGGCACCGAGTCGGTGCTTTTTTACGATGTCGCAGAGTATGCC
		TTCTAATACGACTCACTATAGGCTCCAGCGCCCACGGCAGATGTTTTAGAGCTAGAAATAGCAAGTTAAAATAAGGCTAGTCCGTTATCAACTTGAAAAAGTGGCACCGAGTCGGTGCTTTTTTACGATGTCGCAGAGTATGCC
		TTCTAATACGACTCACTATAGGCACTCCGGTCCTCTCGTACTGTTTTAGAGCTAGAAATAGCAAGTTAAAATAAGGCTAGTCCGTTATCAACTTGAAAAAGTGGCACCGAGTCGGTGCTTTTTTACGATGTCGCAGAGTATGCC
		TTCTAATACGACTCACTATAGGTTCAGGAGACTCTAAGTCTCGTTTTAGAGCTAGAAATAGCAAGTTAAAATAAGGCTAGTCCGTTATCAACTTGAAAAAGTGGCACCGAGTCGGTGCTTTTTTACGATGTCGCAGAGTATGCC
		TTCTAATACGACTCACTATAGGTCGTCTTCAACGTTCCTTCGTTTTAGAGCTAGAAATAGCAAGTTAAAATAAGGCTAGTCCGTTATCAACTTGAAAAAGTGGCACCGAGTCGGTGCTTTTTTACGATGTCGCAGAGTATGCC
		TTCTAATACGACTCACTATAGGATAGTGTGACGAATCACACGTTTTAGAGCTAGAAATAGCAAGTTAAAATAAGGCTAGTCCGTTATCAACTTGAAAAAGTGGCACCGAGTCGGTGCTTTTTTACGATGTCGCAGAGTATGCC
		TTCTAATACGACTCACTATAGGCGGTTCGCCTCATTAACCTAGTTTTAGAGCTAGAAATAGCAAGTTAAAATAAGGCTAGTCCGTTATCAACTTGAAAAAGTGGCACCGAGTCGGTGCTTTTTTACGATGTCGCAGAGTATGCC
		TTCTAATACGACTCACTATAGGCCCCGTTCGCTCGCCGCTACGTTTTAGAGCTAGAAATAGCAAGTTAAAATAAGGCTAGTCCGTTATCAACTTGAAAAAGTGGCACCGAGTCGGTGCTTTTTTACGATGTCGCAGAGTATGCC
		TTCTAATACGACTCACTATAGGACACATGCTGATTCAGGCTCGTTTTAGAGCTAGAAATAGCAAGTTAAAATAAGGCTAGTCCGTTATCAACTTGAAAAAGTGGCACCGAGTCGGTGCTTTTTTACGATGTCGCAGAGTATGCC
		TTCTAATACGACTCACTATAGGAGTATTTAGCCTTGGAGGAGTTTTAGAGCTAGAAATAGCAAGTTAAAATAAGGCTAGTCCGTTATCAACTTGAAAAAGTGGCACCGAGTCGGTGCTTTTTTACGATGTCGCAGAGTATGCC
		TTCTAATACGACTCACTATAGGCAGTCAGGAGTATTTAGCCTGTTTTAGAGCTAGAAATAGCAAGTTAAAATAAGGCTAGTCCGTTATCAACTTGAAAAAGTGGCACCGAGTCGGTGCTTTTTTACGATGTCGCAGAGTATGCC
		TTCTAATACGACTCACTATAGGTCGCCTTTCCCTCACGGTACGTTTTAGAGCTAGAAATAGCAAGTTAAAATAAGGCTAGTCCGTTATCAACTTGAAAAAGTGGCACCGAGTCGGTGCTTTTTTACGATGTCGCAGAGTATGCC
		TTCTAATACGACTCACTATAGGTTCACCACTGGCTTAGTGGGTTTTAGAGCTAGAAATAGCAAGTTAAAATAAGGCTAGTCCGTTATCAACTTGAAAAAGTGGCACCGAGTCGGTGCTTTTTTACGATGTCGCAGAGTATGCC
		TTCTAATACGACTCACTATAGGAGTTCACCACTGGCTTAGGTTTTAGAGCTAGAAATAGCAAGTTAAAATAAGGCTAGTCCGTTATCAACTTGAAAAAGTGGCACCGAGTCGGTGCTTTTTTACGATGTCGCAGAGTATGCC
		TTCTAATACGACTCACTATAGGCGGATGTGGAGTTCACCACGTTTTAGAGCTAGAAATAGCAAGTTAAAATAAGGCTAGTCCGTTATCAACTTGAAAAAGTGGCACCGAGTCGGTGCTTTTTTACGATGTCGCAGAGTATGCC
		TTCTAATACGACTCACTATAGGCTCAGCAAAGGATGCGGATGGTTTTAGAGCTAGAAATAGCAAGTTAAAATAAGGCTAGTCCGTTATCAACTTGAAAAAGTGGCACCGAGTCGGTGCTTTTTTACGATGTCGCAGAGTATGCC
		TTCTAATACGACTCACTATAGGCCCAACCTTCAACCTGCCCAGTTTTAGAGCTAGAAATAGCAAGTTAAAATAAGGCTAGTCCGTTATCAACTTGAAAAAGTGGCACCGAGTCGGTGCTTTTTTACGATGTCGCAGAGTATGCC
		TTCTAATACGACTCACTATAGGCAGCTATCTCCCGGTTTGATGTTTTAGAGCTAGAAATAGCAAGTTAAAATAAGGCTAGTCCGTTATCAACTTGAAAAAGTGGCACCGAGTCGGTGCTTTTTTACGATGTCGCAGAGTATGCC
		TTCTAATACGACTCACTATAGGATCGGGTTGGTAAGCCGGGAGTTTTAGAGCTAGAAATAGCAAGTTAAAATAAGGCTAGTCCGTTATCAACTTGAAAAAGTGGCACCGAGTCGGTGCTTTTTTACGATGTCGCAGAGTATGCC
		TTCTAATACGACTCACTATAGGATTCGCAGTTTGCATCGGGTGTTTTAGAGCTAGAAATAGCAAGTTAAAATAAGGCTAGTCCGTTATCAACTTGAAAAAGTGGCACCGAGTCGGTGCTTTTTTACGATGTCGCAGAGTATGCC
		TTCTAATACGACTCACTATAGGTGGGACCTTAGCTGGCGGTCGTTTTAGAGCTAGAAATAGCAAGTTAAAATAAGGCTAGTCCGTTATCAACTTGAAAAAGTGGCACCGAGTCGGTGCTTTTTTACGATGTCGCAGAGTATGCC
		TTCTAATACGACTCACTATAGGCATGACTTTGGGACCTTAGCGTTTTAGAGCTAGAAATAGCAAGTTAAAATAAGGCTAGTCCGTTATCAACTTGAAAAAGTGGCACCGAGTCGGTGCTTTTTTACGATGTCGCAGAGTATGCC
		TTCTAATACGACTCACTATAGGTTCCCACTTAACCATGACTTGTTTTAGAGCTAGAAATAGCAAGTTAAAATAAGGCTAGTCCGTTATCAACTTGAAAAAGTGGCACCGAGTCGGTGCTTTTTTACGATGTCGCAGAGTATGCC
		TTCTAATACGACTCACTATAGGAAGCCAACATCCTGGCTGTCGTTTTAGAGCTAGAAATAGCAAGTTAAAATAAGGCTAGTCCGTTATCAACTTGAAAAAGTGGCACCGAGTCGGTGCTTTTTTACGATGTCGCAGAGTATGCC
		TTCTAATACGACTCACTATAGGCTGCTTCTAAGCCAACATCCGTTTTAGAGCTAGAAATAGCAAGTTAAAATAAGGCTAGTCCGTTATCAACTTGAAAAAGTGGCACCGAGTCGGTGCTTTTTTACGATGTCGCAGAGTATGCC
		TTCTAATACGACTCACTATAGGCTGCCGCAGCTTCGGTGCAGTTTTAGAGCTAGAAATAGCAAGTTAAAATAAGGCTAGTCCGTTATCAACTTGAAAAAGTGGCACCGAGTCGGTGCTTTTTTACGATGTCGCAGAGTATGCC
		TTCTAATACGACTCACTATAGGTCAACTCCGTAAAGTTGTCTGTTTTAGAGCTAGAAATAGCAAGTTAAAATAAGGCTAGTCCGTTATCAACTTGAAAAAGTGGCACCGAGTCGGTGCTTTTTTACGATGTCGCAGAGTATGCC
		TTCTAATACGACTCACTATAGGTAACGTTGGACAGGAACCCTGTTTTAGAGCTAGAAATAGCAAGTTAAAATAAGGCTAGTCCGTTATCAACTTGAAAAAGTGGCACCGAGTCGGTGCTTTTTTACGATGTCGCAGAGTATGCC
		TTCTAATACGACTCACTATAGGCACCCTGCCCCGATTAACGTGTTTTAGAGCTAGAAATAGCAAGTTAAAATAAGGCTAGTCCGTTATCAACTTGAAAAAGTGGCACCGAGTCGGTGCTTTTTTACGATGTCGCAGAGTATGCC
		TTCTAATACGACTCACTATAGGTAAAGTGAACCGGATTTACCGTTTTAGAGCTAGAAATAGCAAGTTAAAATAAGGCTAGTCCGTTATCAACTTGAAAAAGTGGCACCGAGTCGGTGCTTTTTTACGATGTCGCAGAGTATGCC
		TTCTAATACGACTCACTATAGGTGATGCTTAGAGGCTTTTCCGTTTTAGAGCTAGAAATAGCAAGTTAAAATAAGGCTAGTCCGTTATCAACTTGAAAAAGTGGCACCGAGTCGGTGCTTTTTTACGATGTCGCAGAGTATGCC
		TTCTAATACGACTCACTATAGGCCTGACCACCTGTGTCGGTTGTTTTAGAGCTAGAAATAGCAAGTTAAAATAAGGCTAGTCCGTTATCAACTTGAAAAAGTGGCACCGAGTCGGTGCTTTTTTACGATGTCGCAGAGTATGCC
		TTCTAATACGACTCACTATAGGCCGAGTTCTCTCAAGCGCCTGTTTTAGAGCTAGAAATAGCAAGTTAAAATAAGGCTAGTCCGTTATCAACTTGAAAAAGTGGCACCGAGTCGGTGCTTTTTTACGATGTCGCAGAGTATGCC
		TTCTAATACGACTCACTATAGGAATAAACAGTTGCAGCCAGCGTTTTAGAGCTAGAAATAGCAAGTTAAAATAAGGCTAGTCCGTTATCAACTTGAAAAAGTGGCACCGAGTCGGTGCTTTTTTACGATGTCGCAGAGTATGCC
		TTCTAATACGACTCACTATAGGAGTCTCGGGTGGAGACAGCCGTTTTAGAGCTAGAAATAGCAAGTTAAAATAAGGCTAGTCCGTTATCAACTTGAAAAAGTGGCACCGAGTCGGTGCTTTTTTACGATGTCGCAGAGTATGCC
		TTCTAATACGACTCACTATAGGCAATTTCACTGAGTCTCGGGGTTTTAGAGCTAGAAATAGCAAGTTAAAATAAGGCTAGTCCGTTATCAACTTGAAAAAGTGGCACCGAGTCGGTGCTTTTTTACGATGTCGCAGAGTATGCC
		TTCTAATACGACTCACTATAGGAAGGTCGGCTCCATGCAGACGTTTTAGAGCTAGAAATAGCAAGTTAAAATAAGGCTAGTCCGTTATCAACTTGAAAAAGTGGCACCGAGTCGGTGCTTTTTTACGATGTCGCAGAGTATGCC
		TTCTAATACGACTCACTATAGGAACATCAAACATTAAAGGGGTTTTAGAGCTAGAAATAGCAAGTTAAAATAAGGCTAGTCCGTTATCAACTTGAAAAAGTGGCACCGAGTCGGTGCTTTTTTACGATGTCGCAGAGTATGCC
		TTCTAATACGACTCACTATAGGCGTCACGCTCGCAGTCAAGCGTTTTAGAGCTAGAAATAGCAAGTTAAAATAAGGCTAGTCCGTTATCAACTTGAAAAAGTGGCACCGAGTCGGTGCTTTTTTACGATGTCGCAGAGTATGCC
		TTCTAATACGACTCACTATAGGACCTTTTATCCGTTGAGCGAGTTTTAGAGCTAGAAATAGCAAGTTAAAATAAGGCTAGTCCGTTATCAACTTGAAAAAGTGGCACCGAGTCGGTGCTTTTTTACGATGTCGCAGAGTATGCC
		TTCTAATACGACTCACTATAGGCCGCCGTCGATATGAACTCTGTTTTAGAGCTAGAAATAGCAAGTTAAAATAAGGCTAGTCCGTTATCAACTTGAAAAAGTGGCACCGAGTCGGTGCTTTTTTACGATGTCGCAGAGTATGCC
		TTCTAATACGACTCACTATAGGATGGCGAACAGCCATACCCTGTTTTAGAGCTAGAAATAGCAAGTTAAAATAAGGCTAGTCCGTTATCAACTTGAAAAAGTGGCACCGAGTCGGTGCTTTTTTACGATGTCGCAGAGTATGCC
		TTCTAATACGACTCACTATAGGAGCTCGCGTACCACTTTAAAGTTTTAGAGCTAGAAATAGCAAGTTAAAATAAGGCTAGTCCGTTATCAACTTGAAAAAGTGGCACCGAGTCGGTGCTTTTTTACGATGTCGCAGAGTATGCC
		TTCTAATACGACTCACTATAGGTAGCTACCGGGCAGTGCCATGTTTTAGAGCTAGAAATAGCAAGTTAAAATAAGGCTAGTCCGTTATCAACTTGAAAAAGTGGCACCGAGTCGGTGCTTTTTTACGATGTCGCAGAGTATGCC
		TTCTAATACGACTCACTATAGGAACGGTTCATATCACCTTACGTTTTAGAGCTAGAAATAGCAAGTTAAAATAAGGCTAGTCCGTTATCAACTTGAAAAAGTGGCACCGAGTCGGTGCTTTTTTACGATGTCGCAGAGTATGCC
		TTCTAATACGACTCACTATAGGTCGGGTATCGCCGGTTATAAGTTTTAGAGCTAGAAATAGCAAGTTAAAATAAGGCTAGTCCGTTATCAACTTGAAAAAGTGGCACCGAGTCGGTGCTTTTTTACGATGTCGCAGAGTATGCC
		TTCTAATACGACTCACTATAGGTTTCCCCATTCGGGTATCGCGTTTTAGAGCTAGAAATAGCAAGTTAAAATAAGGCTAGTCCGTTATCAACTTGAAAAAGTGGCACCGAGTCGGTGCTTTTTTACGATGTCGCAGAGTATGCC
		TTCTAATACGACTCACTATAGGTCACACTGGGTTTCCCCATTGTTTTAGAGCTAGAAATAGCAAGTTAAAATAAGGCTAGTCCGTTATCAACTTGAAAAAGTGGCACCGAGTCGGTGCTTTTTTACGATGTCGCAGAGTATGCC
		TTCTAATACGACTCACTATAGGCTTAGATGTTTCAGTTCCCCGTTTTAGAGCTAGAAATAGCAAGTTAAAATAAGGCTAGTCCGTTATCAACTTGAAAAAGTGGCACCGAGTCGGTGCTTTTTTACGATGTCGCAGAGTATGCC
		TTCTAATACGACTCACTATAGGCTCGGTTGATTTCTTTTCCTGTTTTAGAGCTAGAAATAGCAAGTTAAAATAAGGCTAGTCCGTTATCAACTTGAAAAAGTGGCACCGAGTCGGTGCTTTTTTACGATGTCGCAGAGTATGCC
		TTCTAATACGACTCACTATAGGCGCCGCTACTGGGGGAATCTGTTTTAGAGCTAGAAATAGCAAGTTAAAATAAGGCTAGTCCGTTATCAACTTGAAAAAGTGGCACCGAGTCGGTGCTTTTTTACGATGTCGCAGAGTATGCC
		TTCTAATACGACTCACTATAGGAGCACATGCGCTTTTGTGTAGTTTTAGAGCTAGAAATAGCAAGTTAAAATAAGGCTAGTCCGTTATCAACTTGAAAAAGTGGCACCGAGTCGGTGCTTTTTTACGATGTCGCAGAGTATGCC
		TTCTAATACGACTCACTATAGGTCACGGTACTGGTTCACTATGTTTTAGAGCTAGAAATAGCAAGTTAAAATAAGGCTAGTCCGTTATCAACTTGAAAAAGTGGCACCGAGTCGGTGCTTTTTTACGATGTCGCAGAGTATGCC
		TTCTAATACGACTCACTATAGGTTCTTTTCGCCTTTCCCTCAGTTTTAGAGCTAGAAATAGCAAGTTAAAATAAGGCTAGTCCGTTATCAACTTGAAAAAGTGGCACCGAGTCGGTGCTTTTTTACGATGTCGCAGAGTATGCC
		TTCTAATACGACTCACTATAGGTTCTTTTTCACTCCCCTCGCGTTTTAGAGCTAGAAATAGCAAGTTAAAATAAGGCTAGTCCGTTATCAACTTGAAAAAGTGGCACCGAGTCGGTGCTTTTTTACGATGTCGCAGAGTATGCC
		TTCTAATACGACTCACTATAGGTCCCACTGCTTGTACGTACAGTTTTAGAGCTAGAAATAGCAAGTTAAAATAAGGCTAGTCCGTTATCAACTTGAAAAAGTGGCACCGAGTCGGTGCTTTTTTACGATGTCGCAGAGTATGCC
		TTCTAATACGACTCACTATAGGCGTATCCTCAGCAAAGGATGGTTTTAGAGCTAGAAATAGCAAGTTAAAATAAGGCTAGTCCGTTATCAACTTGAAAAAGTGGCACCGAGTCGGTGCTTTTTTACGATGTCGCAGAGTATGCC
		TTCTAATACGACTCACTATAGGAGCCCCCTCTGCTTGTTTTGGTTTTAGAGCTAGAAATAGCAAGTTAAAATAAGGCTAGTCCGTTATCAACTTGAAAAAGTGGCACCGAGTCGGTGCTTTTTTACGATGTCGCAGAGTATGCC
		TTCTAATACGACTCACTATAGGTTCCCTCCGGCTCCCCTATAGTTTTAGAGCTAGAAATAGCAAGTTAAAATAAGGCTAGTCCGTTATCAACTTGAAAAAGTGGCACCGAGTCGGTGCTTTTTTACGATGTCGCAGAGTATGCC
		TTCTAATACGACTCACTATAGGATTAAGACTCGGTTTCCCTCGTTTTAGAGCTAGAAATAGCAAGTTAAAATAAGGCTAGTCCGTTATCAACTTGAAAAAGTGGCACCGAGTCGGTGCTTTTTTACGATGTCGCAGAGTATGCC
		TTCTAATACGACTCACTATAGGCTTAACGCCCAATTAAGACTGTTTTAGAGCTAGAAATAGCAAGTTAAAATAAGGCTAGTCCGTTATCAACTTGAAAAAGTGGCACCGAGTCGGTGCTTTTTTACGATGTCGCAGAGTATGCC
		TTCTAATACGACTCACTATAGGATGGCTAGATCACCGGGTTTGTTTTAGAGCTAGAAATAGCAAGTTAAAATAAGGCTAGTCCGTTATCAACTTGAAAAAGTGGCACCGAGTCGGTGCTTTTTTACGATGTCGCAGAGTATGCC
		TTCTAATACGACTCACTATAGGCCTGCCCATGGCTAGATCACGTTTTAGAGCTAGAAATAGCAAGTTAAAATAAGGCTAGTCCGTTATCAACTTGAAAAAGTGGCACCGAGTCGGTGCTTTTTTACGATGTCGCAGAGTATGCC
		TTCTAATACGACTCACTATAGGTTTTTCAACATTAGTCGGTTGTTTTAGAGCTAGAAATAGCAAGTTAAAATAAGGCTAGTCCGTTATCAACTTGAAAAAGTGGCACCGAGTCGGTGCTTTTTTACGATGTCGCAGAGTATGCC
		TTCTAATACGACTCACTATAGGGGAGAACCAGCTATCTCCGTTTTAGAGCTAGAAATAGCAAGTTAAAATAAGGCTAGTCCGTTATCAACTTGAAAAAGTGGCACCGAGTCGGTGCTTTTTTACGATGTCGCAGAGTATGCC
		TTCTAATACGACTCACTATAGGCGCTACCTAAATAGCTTTGTTTTAGAGCTAGAAATAGCAAGTTAAAATAAGGCTAGTCCGTTATCAACTTGAAAAAGTGGCACCGAGTCGGTGCTTTTTTACGATGTCGCAGAGTATGCC
		TTCTAATACGACTCACTATAGGCCGAAACAGTGCTCTACCCCGTTTTAGAGCTAGAAATAGCAAGTTAAAATAAGGCTAGTCCGTTATCAACTTGAAAAAGTGGCACCGAGTCGGTGCTTTTTTACGATGTCGCAGAGTATGCC
		TTCTAATACGACTCACTATAGGTTTGCATCGGGTTGGTAAGCGTTTTAGAGCTAGAAATAGCAAGTTAAAATAAGGCTAGTCCGTTATCAACTTGAAAAAGTGGCACCGAGTCGGTGCTTTTTTACGATGTCGCAGAGTATGCC
		TTCTAATACGACTCACTATAGGCCGGTATTCGCAGTTTGCATGTTTTAGAGCTAGAAATAGCAAGTTAAAATAAGGCTAGTCCGTTATCAACTTGAAAAAGTGGCACCGAGTCGGTGCTTTTTTACGATGTCGCAGAGTATGCC
		TTCTAATACGACTCACTATAGGTCTCCCGTGATAACATTCTCGTTTTAGAGCTAGAAATAGCAAGTTAAAATAAGGCTAGTCCGTTATCAACTTGAAAAAGTGGCACCGAGTCGGTGCTTTTTTACGATGTCGCAGAGTATGCC
		TTCTAATACGACTCACTATAGGTTGTTTCCCTCTTCACGAGTTTTAGAGCTAGAAATAGCAAGTTAAAATAAGGCTAGTCCGTTATCAACTTGAAAAAGTGGCACCGAGTCGGTGCTTTTTTACGATGTCGCAGAGTATGCC
		TTCTAATACGACTCACTATAGGACTTTGGGACCTTAGCTGGGTTTTAGAGCTAGAAATAGCAAGTTAAAATAAGGCTAGTCCGTTATCAACTTGAAAAAGTGGCACCGAGTCGGTGCTTTTTTACGATGTCGCAGAGTATGCC
		TTCTAATACGACTCACTATAGGTACGTTCGCTGCCGCAGCTTGTTTTAGAGCTAGAAATAGCAAGTTAAAATAAGGCTAGTCCGTTATCAACTTGAAAAAGTGGCACCGAGTCGGTGCTTTTTTACGATGTCGCAGAGTATGCC
		TTCTAATACGACTCACTATAGGACCCTTGGTCTTCCGGCGAGGTTTTAGAGCTAGAAATAGCAAGTTAAAATAAGGCTAGTCCGTTATCAACTTGAAAAAGTGGCACCGAGTCGGTGCTTTTTTACGATGTCGCAGAGTATGCC
		TTCTAATACGACTCACTATAGGACAGGAACCCTTGGTCTTCGTTTTAGAGCTAGAAATAGCAAGTTAAAATAAGGCTAGTCCGTTATCAACTTGAAAAAGTGGCACCGAGTCGGTGCTTTTTTACGATGTCGCAGAGTATGCC
		TTCTAATACGACTCACTATAGGTTCCCATCGACTACGCCTTTGTTTTAGAGCTAGAAATAGCAAGTTAAAATAAGGCTAGTCCGTTATCAACTTGAAAAAGTGGCACCGAGTCGGTGCTTTTTTACGATGTCGCAGAGTATGCC
		TTCTAATACGACTCACTATAGGCTTCGCAGTAACACCAAGTAGTTTTAGAGCTAGAAATAGCAAGTTAAAATAAGGCTAGTCCGTTATCAACTTGAAAAAGTGGCACCGAGTCGGTGCTTTTTTACGATGTCGCAGAGTATGCC
		TTCTAATACGACTCACTATAGGAAACCGGGACAACCGTCGCCGTTTTAGAGCTAGAAATAGCAAGTTAAAATAAGGCTAGTCCGTTATCAACTTGAAAAAGTGGCACCGAGTCGGTGCTTTTTTACGATGTCGCAGAGTATGCC
		TTCTAATACGACTCACTATAGGACACACCTACACGCTTAAACGTTTTAGAGCTAGAAATAGCAAGTTAAAATAAGGCTAGTCCGTTATCAACTTGAAAAAGTGGCACCGAGTCGGTGCTTTTTTACGATGTCGCAGAGTATGCC
		TTCTAATACGACTCACTATAGGCCTCAGTGTTAAAGTGAACGTTTTAGAGCTAGAAATAGCAAGTTAAAATAAGGCTAGTCCGTTATCAACTTGAAAAAGTGGCACCGAGTCGGTGCTTTTTTACGATGTCGCAGAGTATGCC
		TTCTAATACGACTCACTATAGGCTCTACCTGACCACCTGTGTGTTTTAGAGCTAGAAATAGCAAGTTAAAATAAGGCTAGTCCGTTATCAACTTGAAAAAGTGGCACCGAGTCGGTGCTTTTTTACGATGTCGCAGAGTATGCC
		TTCTAATACGACTCACTATAGGCGTGCCTTCTCCCGAAGTTAGTTTTAGAGCTAGAAATAGCAAGTTAAAATAAGGCTAGTCCGTTATCAACTTGAAAAAGTGGCACCGAGTCGGTGCTTTTTTACGATGTCGCAGAGTATGCC
		TTCTAATACGACTCACTATAGGATCAATTAACCTTCCGGCACGTTTTAGAGCTAGAAATAGCAAGTTAAAATAAGGCTAGTCCGTTATCAACTTGAAAAAGTGGCACCGAGTCGGTGCTTTTTTACGATGTCGCAGAGTATGCC
		TTCTAATACGACTCACTATAGGACCCCATCAATTAACCTTCGTTTTAGAGCTAGAAATAGCAAGTTAAAATAAGGCTAGTCCGTTATCAACTTGAAAAAGTGGCACCGAGTCGGTGCTTTTTTACGATGTCGCAGAGTATGCC
		TTCTAATACGACTCACTATAGGTAGTTACGGCCGCCGTTTACGTTTTAGAGCTAGAAATAGCAAGTTAAAATAAGGCTAGTCCGTTATCAACTTGAAAAAGTGGCACCGAGTCGGTGCTTTTTTACGATGTCGCAGAGTATGCC
		TTCTAATACGACTCACTATAGGCCTTAGGACCGTTATAGTTAGTTTTAGAGCTAGAAATAGCAAGTTAAAATAAGGCTAGTCCGTTATCAACTTGAAAAAGTGGCACCGAGTCGGTGCTTTTTTACGATGTCGCAGAGTATGCC
		TTCTAATACGACTCACTATAGGATTACGCCATTCGTGCAGGTGTTTTAGAGCTAGAAATAGCAAGTTAAAATAAGGCTAGTCCGTTATCAACTTGAAAAAGTGGCACCGAGTCGGTGCTTTTTTACGATGTCGCAGAGTATGCC
		TTCTAATACGACTCACTATAGGAGTTCAATTTCACTGAGTCTGTTTTAGAGCTAGAAATAGCAAGTTAAAATAAGGCTAGTCCGTTATCAACTTGAAAAAGTGGCACCGAGTCGGTGCTTTTTTACGATGTCGCAGAGTATGCC
		TTCTAATACGACTCACTATAGGGGTCTTTCCGTCTTGCCGGTTTTAGAGCTAGAAATAGCAAGTTAAAATAAGGCTAGTCCGTTATCAACTTGAAAAAGTGGCACCGAGTCGGTGCTTTTTTACGATGTCGCAGAGTATGCC
		TTCTAATACGACTCACTATAGGCAAGCTATAGTAAAGGTTCAGTTTTAGAGCTAGAAATAGCAAGTTAAAATAAGGCTAGTCCGTTATCAACTTGAAAAAGTGGCACCGAGTCGGTGCTTTTTTACGATGTCGCAGAGTATGCC
		TTCTAATACGACTCACTATAGGAAAGGGTGGTATTTCAAGGTGTTTTAGAGCTAGAAATAGCAAGTTAAAATAAGGCTAGTCCGTTATCAACTTGAAAAAGTGGCACCGAGTCGGTGCTTTTTTACGATGTCGCAGAGTATGCC
		TTCTAATACGACTCACTATAGGACTGTCCGCAACCCGGATTAGTTTTAGAGCTAGAAATAGCAAGTTAAAATAAGGCTAGTCCGTTATCAACTTGAAAAAGTGGCACCGAGTCGGTGCTTTTTTACGATGTCGCAGAGTATGCC
		TTCTAATACGACTCACTATAGGACCAGACACTGTCCGCAACCGTTTTAGAGCTAGAAATAGCAAGTTAAAATAAGGCTAGTCCGTTATCAACTTGAAAAAGTGGCACCGAGTCGGTGCTTTTTTACGATGTCGCAGAGTATGCC
		TTCTAATACGACTCACTATAGGCCCTTCCATTCAGAACCACGTTTTAGAGCTAGAAATAGCAAGTTAAAATAAGGCTAGTCCGTTATCAACTTGAAAAAGTGGCACCGAGTCGGTGCTTTTTTACGATGTCGCAGAGTATGCC
		TTCTAATACGACTCACTATAGGCGGTATCAGCCTGTTATCCCGTTTTAGAGCTAGAAATAGCAAGTTAAAATAAGGCTAGTCCGTTATCAACTTGAAAAAGTGGCACCGAGTCGGTGCTTTTTTACGATGTCGCAGAGTATGCC
		TTCTAATACGACTCACTATAGGCGTCGATATGAACTCTTGGGGTTTTAGAGCTAGAAATAGCAAGTTAAAATAAGGCTAGTCCGTTATCAACTTGAAAAAGTGGCACCGAGTCGGTGCTTTTTTACGATGTCGCAGAGTATGCC
		TTCTAATACGACTCACTATAGGCCTCAGTTCTCCAGCGCCCAGTTTTAGAGCTAGAAATAGCAAGTTAAAATAAGGCTAGTCCGTTATCAACTTGAAAAAGTGGCACCGAGTCGGTGCTTTTTTACGATGTCGCAGAGTATGCC
		TTCTAATACGACTCACTATAGGCACCAGTGATGCGTCCACTCGTTTTAGAGCTAGAAATAGCAAGTTAAAATAAGGCTAGTCCGTTATCAACTTGAAAAAGTGGCACCGAGTCGGTGCTTTTTTACGATGTCGCAGAGTATGCC
		TTCTAATACGACTCACTATAGGTCTCTTCCGCATTTAGCTACGTTTTAGAGCTAGAAATAGCAAGTTAAAATAAGGCTAGTCCGTTATCAACTTGAAAAAGTGGCACCGAGTCGGTGCTTTTTTACGATGTCGCAGAGTATGCC
		TTCTAATACGACTCACTATAGGTCTCAGGGAGAACTCATCTGTTTTAGAGCTAGAAATAGCAAGTTAAAATAAGGCTAGTCCGTTATCAACTTGAAAAAGTGGCACCGAGTCGGTGCTTTTTTACGATGTCGCAGAGTATGCC
		TTCTAATACGACTCACTATAGGCATCGCTGCGCTTACACACCGTTTTAGAGCTAGAAATAGCAAGTTAAAATAAGGCTAGTCCGTTATCAACTTGAAAAAGTGGCACCGAGTCGGTGCTTTTTTACGATGTCGCAGAGTATGCC
		TTCTAATACGACTCACTATAGGCCTCACGGTTCATTAGTACGTTTTAGAGCTAGAAATAGCAAGTTAAAATAAGGCTAGTCCGTTATCAACTTGAAAAAGTGGCACCGAGTCGGTGCTTTTTTACGATGTCGCAGAGTATGCC
		TTCTAATACGACTCACTATAGGCGTTGTAAGGTTAAGCCTCAGTTTTAGAGCTAGAAATAGCAAGTTAAAATAAGGCTAGTCCGTTATCAACTTGAAAAAGTGGCACCGAGTCGGTGCTTTTTTACGATGTCGCAGAGTATGCC
		TTCTAATACGACTCACTATAGGTCAGGAGACCTAAAGTCTCAGTTTTAGAGCTAGAAATAGCAAGTTAAAATAAGGCTAGTCCGTTATCAACTTGAAAAAGTGGCACCGAGTCGGTGCTTTTTTACGATGTCGCAGAGTATGCC
		TTCTAATACGACTCACTATAGGCACCGCTTGTTTTGTGTGTTGTTTTAGAGCTAGAAATAGCAAGTTAAAATAAGGCTAGTCCGTTATCAACTTGAAAAAGTGGCACCGAGTCGGTGCTTTTTTACGATGTCGCAGAGTATGCC
		TTCTAATACGACTCACTATAGGCACCGCGATGCTGCTTTGCAGTTTTAGAGCTAGAAATAGCAAGTTAAAATAAGGCTAGTCCGTTATCAACTTGAAAAAGTGGCACCGAGTCGGTGCTTTTTTACGATGTCGCAGAGTATGCC
		TTCTAATACGACTCACTATAGGCCAGAGAATGCTTTGGTGGTGTTTTAGAGCTAGAAATAGCAAGTTAAAATAAGGCTAGTCCGTTATCAACTTGAAAAAGTGGCACCGAGTCGGTGCTTTTTTACGATGTCGCAGAGTATGCC
		TTCTAATACGACTCACTATAGGCAGAGAATGCTTTGGTGGTGGTTTTAGAGCTAGAAATAGCAAGTTAAAATAAGGCTAGTCCGTTATCAACTTGAAAAAGTGGCACCGAGTCGGTGCTTTTTTACGATGTCGCAGAGTATGCC
		TTCTAATACGACTCACTATAGGTTCAGGAGACCTAAAGTCTCGTTTTAGAGCTAGAAATAGCAAGTTAAAATAAGGCTAGTCCGTTATCAACTTGAAAAAGTGGCACCGAGTCGGTGCTTTTTTACGATGTCGCAGAGTATGCC
		TTCTAATACGACTCACTATAGGTGATGTTACCTGATGCTTAGGTTTTAGAGCTAGAAATAGCAAGTTAAAATAAGGCTAGTCCGTTATCAACTTGAAAAAGTGGCACCGAGTCGGTGCTTTTTTACGATGTCGCAGAGTATGCC
		TTCTAATACGACTCACTATAGGATACCTCCAGCAACCCTCACGTTTTAGAGCTAGAAATAGCAAGTTAAAATAAGGCTAGTCCGTTATCAACTTGAAAAAGTGGCACCGAGTCGGTGCTTTTTTACGATGTCGCAGAGTATGCC
		TTCTAATACGACTCACTATAGGCCCTCACAGGTCACCTTCGCGTTTTAGAGCTAGAAATAGCAAGTTAAAATAAGGCTAGTCCGTTATCAACTTGAAAAAGTGGCACCGAGTCGGTGCTTTTTTACGATGTCGCAGAGTATGCC
		TTCTAATACGACTCACTATAGGCCACCGCGATGCTGCTTTGCGTTTTAGAGCTAGAAATAGCAAGTTAAAATAAGGCTAGTCCGTTATCAACTTGAAAAAGTGGCACCGAGTCGGTGCTTTTTTACGATGTCGCAGAGTATGCC
		TTCTAATACGACTCACTATAGGTCACCGCTTGTTTTGTGTGTGTTTTAGAGCTAGAAATAGCAAGTTAAAATAAGGCTAGTCCGTTATCAACTTGAAAAAGTGGCACCGAGTCGGTGCTTTTTTACGATGTCGCAGAGTATGCC
		TTCTAATACGACTCACTATAGGTTCAACACCAGAGAATGCTTGTTTTAGAGCTAGAAATAGCAAGTTAAAATAAGGCTAGTCCGTTATCAACTTGAAAAAGTGGCACCGAGTCGGTGCTTTTTTACGATGTCGCAGAGTATGCC
		TTCTAATACGACTCACTATAGGAACACCAGAGAATGCTTTGGGTTTTAGAGCTAGAAATAGCAAGTTAAAATAAGGCTAGTCCGTTATCAACTTGAAAAAGTGGCACCGAGTCGGTGCTTTTTTACGATGTCGCAGAGTATGCC
		TTCTAATACGACTCACTATAGGACCAGAGAATGCTTTGGTGGGTTTTAGAGCTAGAAATAGCAAGTTAAAATAAGGCTAGTCCGTTATCAACTTGAAAAAGTGGCACCGAGTCGGTGCTTTTTTACGATGTCGCAGAGTATGCC
		TTCTAATACGACTCACTATAGGCAGCGTCGCTGCCGCAGCTTGTTTTAGAGCTAGAAATAGCAAGTTAAAATAAGGCTAGTCCGTTATCAACTTGAAAAAGTGGCACCGAGTCGGTGCTTTTTTACGATGTCGCAGAGTATGCC
		TTCTAATACGACTCACTATAGGTTCCCTCCGGCTCCCCTATTGTTTTAGAGCTAGAAATAGCAAGTTAAAATAAGGCTAGTCCGTTATCAACTTGAAAAAGTGGCACCGAGTCGGTGCTTTTTTACGATGTCGCAGAGTATGCC
		TTCTAATACGACTCACTATAGGTTTCCCCATTCGGAAATCGCGTTTTAGAGCTAGAAATAGCAAGTTAAAATAAGGCTAGTCCGTTATCAACTTGAAAAAGTGGCACCGAGTCGGTGCTTTTTTACGATGTCGCAGAGTATGCC
		TTCTAATACGACTCACTATAGGTCGGAAATCGCCGGTTATAAGTTTTAGAGCTAGAAATAGCAAGTTAAAATAAGGCTAGTCCGTTATCAACTTGAAAAAGTGGCACCGAGTCGGTGCTTTTTTACGATGTCGCAGAGTATGCC
		TTCTAATACGACTCACTATAGGCCTGCGAAGGTGACCTGTGAGTTTTAGAGCTAGAAATAGCAAGTTAAAATAAGGCTAGTCCGTTATCAACTTGAAAAAGTGGCACCGAGTCGGTGCTTTTTTACGATGTCGCAGAGTATGCC
		TTCTAATACGACTCACTATAGGCTGATGCGTTGTTGGGTAGGTTTTAGAGCTAGAAATAGCAAGTTAAAATAAGGCTAGTCCGTTATCAACTTGAAAAAGTGGCACCGAGTCGGTGCTTTTTTACGATGTCGCAGAGTATGCC
		TTCTAATACGACTCACTATAGGCGCTGATGCGTTGTTGGGTAGTTTTAGAGCTAGAAATAGCAAGTTAAAATAAGGCTAGTCCGTTATCAACTTGAAAAAGTGGCACCGAGTCGGTGCTTTTTTACGATGTCGCAGAGTATGCC
		TTCTAATACGACTCACTATAGGAGCGACGCTGATGCGTTGTTGTTTTAGAGCTAGAAATAGCAAGTTAAAATAAGGCTAGTCCGTTATCAACTTGAAAAAGTGGCACCGAGTCGGTGCTTTTTTACGATGTCGCAGAGTATGCC
		TTCTAATACGACTCACTATAGGAACCGAATAGGGGAGCCGGAGTTTTAGAGCTAGAAATAGCAAGTTAAAATAAGGCTAGTCCGTTATCAACTTGAAAAAGTGGCACCGAGTCGGTGCTTTTTTACGATGTCGCAGAGTATGCC
		TTCTAATACGACTCACTATAGGTAGCAAGGTTAACCGAATAGGTTTTAGAGCTAGAAATAGCAAGTTAAAATAAGGCTAGTCCGTTATCAACTTGAAAAAGTGGCACCGAGTCGGTGCTTTTTTACGATGTCGCAGAGTATGCC
		TTCTAATACGACTCACTATAGGTAGCAAGGTTAACCGAATAGTTTTAGAGCTAGAAATAGCAAGTTAAAATAAGGCTAGTCCGTTATCAACTTGAAAAAGTGGCACCGAGTCGGTGCTTTTTTACGATGTCGCAGAGTATGCC
		TTCTAATACGACTCACTATAGGCGGTGAATGCTTTGGGGTGGTTTTAGAGCTAGAAATAGCAAGTTAAAATAAGGCTAGTCCGTTATCAACTTGAAAAAGTGGCACCGAGTCGGTGCTTTTTTACGATGTCGCAGAGTATGCC
		TTCTAATACGACTCACTATAGGAGCGGTGAATGCTTTGGGGTGTTTTAGAGCTAGAAATAGCAAGTTAAAATAAGGCTAGTCCGTTATCAACTTGAAAAAGTGGCACCGAGTCGGTGCTTTTTTACGATGTCGCAGAGTATGCC
		TTCTAATACGACTCACTATAGGAACAAGCGGTGAATGCTTTGGTTTTAGAGCTAGAAATAGCAAGTTAAAATAAGGCTAGTCCGTTATCAACTTGAAAAAGTGGCACCGAGTCGGTGCTTTTTTACGATGTCGCAGAGTATGCC
		TTCTAATACGACTCACTATAGGAAACAAGCGGTGAATGCTTTGTTTTAGAGCTAGAAATAGCAAGTTAAAATAAGGCTAGTCCGTTATCAACTTGAAAAAGTGGCACCGAGTCGGTGCTTTTTTACGATGTCGCAGAGTATGCC
		TTCTAATACGACTCACTATAGGTAACCGGCGATTTCCGAATGGTTTTAGAGCTAGAAATAGCAAGTTAAAATAAGGCTAGTCCGTTATCAACTTGAAAAAGTGGCACCGAGTCGGTGCTTTTTTACGATGTCGCAGAGTATGCC
		TTCTAATACGACTCACTATAGGATAACCGGCGATTTCCGAATGTTTTAGAGCTAGAAATAGCAAGTTAAAATAAGGCTAGTCCGTTATCAACTTGAAAAAGTGGCACCGAGTCGGTGCTTTTTTACGATGTCGCAGAGTATGCC
		TTCTAATACGACTCACTATAGGTGAGACTTTAGGTCTCCTGAGTTTTAGAGCTAGAAATAGCAAGTTAAAATAAGGCTAGTCCGTTATCAACTTGAAAAAGTGGCACCGAGTCGGTGCTTTTTTACGATGTCGCAGAGTATGCC
		TTCTAATACGACTCACTATAGGTGAGTTCTCCCTGAGACTTTGTTTTAGAGCTAGAAATAGCAAGTTAAAATAAGGCTAGTCCGTTATCAACTTGAAAAAGTGGCACCGAGTCGGTGCTTTTTTACGATGTCGCAGAGTATGCC
		TTCTAATACGACTCACTATAGGAACACTGAGGCGTGATGACGGTTTTAGAGCTAGAAATAGCAAGTTAAAATAAGGCTAGTCCGTTATCAACTTGAAAAAGTGGCACCGAGTCGGTGCTTTTTTACGATGTCGCAGAGTATGCC
		TTCTAATACGACTCACTATAGGTGACCTGTGAGGGTTGCTGGGTTTTAGAGCTAGAAATAGCAAGTTAAAATAAGGCTAGTCCGTTATCAACTTGAAAAAGTGGCACCGAGTCGGTGCTTTTTTACGATGTCGCAGAGTATGCC
		TTCTAATACGACTCACTATAGGCCTGCGAAGGTGACCTGTGGTTTTAGAGCTAGAAATAGCAAGTTAAAATAAGGCTAGTCCGTTATCAACTTGAAAAAGTGGCACCGAGTCGGTGCTTTTTTACGATGTCGCAGAGTATGCC
		TTCTAATACGACTCACTATAGGAGCGTTCTGTAAGCCTGCGAGTTTTAGAGCTAGAAATAGCAAGTTAAAATAAGGCTAGTCCGTTATCAACTTGAAAAAGTGGCACCGAGTCGGTGCTTTTTTACGATGTCGCAGAGTATGCC
		TTCTAATACGACTCACTATAGGACGCTGATGCGTTGTTGGGTGTTTTAGAGCTAGAAATAGCAAGTTAAAATAAGGCTAGTCCGTTATCAACTTGAAAAAGTGGCACCGAGTCGGTGCTTTTTTACGATGTCGCAGAGTATGCC
		TTCTAATACGACTCACTATAGGTAACCGAATAGGGGAGCCGGGTTTTAGAGCTAGAAATAGCAAGTTAAAATAAGGCTAGTCCGTTATCAACTTGAAAAAGTGGCACCGAGTCGGTGCTTTTTTACGATGTCGCAGAGTATGCC
		TTCTAATACGACTCACTATAGGTGTAGCAAGGTTAACCGAATGTTTTAGAGCTAGAAATAGCAAGTTAAAATAAGGCTAGTCCGTTATCAACTTGAAAAAGTGGCACCGAGTCGGTGCTTTTTTACGATGTCGCAGAGTATGCC
		TTCTAATACGACTCACTATAGGAAAGCATTCTCTGGTGTTGAGTTTTAGAGCTAGAAATAGCAAGTTAAAATAAGGCTAGTCCGTTATCAACTTGAAAAAGTGGCACCGAGTCGGTGCTTTTTTACGATGTCGCAGAGTATGCC
		TTCTAATACGACTCACTATAGGAGGTGACCTGTGAGGGTTGCGTTTTAGAGCTAGAAATAGCAAGTTAAAATAAGGCTAGTCCGTTATCAACTTGAAAAAGTGGCACCGAGTCGGTGCTTTTTTACGATGTCGCAGAGTATGCC
		TTCTAATACGACTCACTATAGGCAGCGACGCTGATGCGTTGTGTTTTAGAGCTAGAAATAGCAAGTTAAAATAAGGCTAGTCCGTTATCAACTTGAAAAAGTGGCACCGAGTCGGTGCTTTTTTACGATGTCGCAGAGTATGCC
		TTCTAATACGACTCACTATAGGAAGCGGTGAATGCTTTGGGGGTTTTAGAGCTAGAAATAGCAAGTTAAAATAAGGCTAGTCCGTTATCAACTTGAAAAAGTGGCACCGAGTCGGTGCTTTTTTACGATGTCGCAGAGTATGCC
		TTCTAATACGACTCACTATAGGAAAACAAGCGGTGAATGCTTGTTTTAGAGCTAGAAATAGCAAGTTAAAATAAGGCTAGTCCGTTATCAACTTGAAAAAGTGGCACCGAGTCGGTGCTTTTTTACGATGTCGCAGAGTATGCC
		TTCTAATACGACTCACTATAGGCCTGCAAAGCAGCATCGCGGGTTTTAGAGCTAGAAATAGCAAGTTAAAATAAGGCTAGTCCGTTATCAACTTGAAAAAGTGGCACCGAGTCGGTGCTTTTTTACGATGTCGCAGAGTATGCC
		TTCTAATACGACTCACTATAGGCCCACCACCAAAGCATTCTCGTTTTAGAGCTAGAAATAGCAAGTTAAAATAAGGCTAGTCCGTTATCAACTTGAAAAAGTGGCACCGAGTCGGTGCTTTTTTACGATGTCGCAGAGTATGCC
		TTCTAATACGACTCACTATAGGTATAACCGGCGATTTCCGAAGTTTTAGAGCTAGAAATAGCAAGTTAAAATAAGGCTAGTCCGTTATCAACTTGAAAAAGTGGCACCGAGTCGGTGCTTTTTTACGATGTCGCAGAGTATGCC
		TTCTAATACGACTCACTATAGGCGTGATGACGAGGCACTAGTTTTAGAGCTAGAAATAGCAAGTTAAAATAAGGCTAGTCCGTTATCAACTTGAAAAAGTGGCACCGAGTCGGTGCTTTTTTACGATGTCGCAGAGTATGCC
		TTCTAATACGACTCACTATAGGTTAACCGAATAGGGGAGCGTTTTAGAGCTAGAAATAGCAAGTTAAAATAAGGCTAGTCCGTTATCAACTTGAAAAAGTGGCACCGAGTCGGTGCTTTTTTACGATGTCGCAGAGTATGCC
		TTCTAATACGACTCACTATAGGCGCCCAACACACAAAACAAGGTTTTAGAGCTAGAAATAGCAAGTTAAAATAAGGCTAGTCCGTTATCAACTTGAAAAAGTGGCACCGAGTCGGTGCTTTTTTACGATGTCGCAGAGTATGCC
		TTCTAATACGACTCACTATAGGCCCTGCAAAGCAGCATCGGTTTTAGAGCTAGAAATAGCAAGTTAAAATAAGGCTAGTCCGTTATCAACTTGAAAAAGTGGCACCGAGTCGGTGCTTTTTTACGATGTCGCAGAGTATGCC
		TTCTAATACGACTCACTATAGGTACGCAGTCACACCCCGAAGTTTTAGAGCTAGAAATAGCAAGTTAAAATAAGGCTAGTCCGTTATCAACTTGAAAAAGTGGCACCGAGTCGGTGCTTTTTTACGATGTCGCAGAGTATGCC
		TTCTAATACGACTCACTATAGGTACGCAGTCACACCCCGAGTTTTAGAGCTAGAAATAGCAAGTTAAAATAAGGCTAGTCCGTTATCAACTTGAAAAAGTGGCACCGAGTCGGTGCTTTTTTACGATGTCGCAGAGTATGCC
		TTCTAATACGACTCACTATAGGAGCAGTGGGAGCACCCTTCGGTTTTAGAGCTAGAAATAGCAAGTTAAAATAAGGCTAGTCCGTTATCAACTTGAAAAAGTGGCACCGAGTCGGTGCTTTTTTACGATGTCGCAGAGTATGCC
		TTCTAATACGACTCACTATAGGAAGCAGTGGGAGCACCCTTCGTTTTAGAGCTAGAAATAGCAAGTTAAAATAAGGCTAGTCCGTTATCAACTTGAAAAAGTGGCACCGAGTCGGTGCTTTTTTACGATGTCGCAGAGTATGCC
		TTCTAATACGACTCACTATAGGCAAGCAGTGGGAGCACCCTTGTTTTAGAGCTAGAAATAGCAAGTTAAAATAAGGCTAGTCCGTTATCAACTTGAAAAAGTGGCACCGAGTCGGTGCTTTTTTACGATGTCGCAGAGTATGCC
		TTCTAATACGACTCACTATAGGAGGGAAACCGAGTCTTAACCGTTTTAGAGCTAGAAATAGCAAGTTAAAATAAGGCTAGTCCGTTATCAACTTGAAAAAGTGGCACCGAGTCGGTGCTTTTTTACGATGTCGCAGAGTATGCC
		TTCTAATACGACTCACTATAGGTAACCGGGCGTTAAGTTGCAGTTTTAGAGCTAGAAATAGCAAGTTAAAATAAGGCTAGTCCGTTATCAACTTGAAAAAGTGGCACCGAGTCGGTGCTTTTTTACGATGTCGCAGAGTATGCC
		TTCTAATACGACTCACTATAGGTTAACCGGGCGTTAAGTTGCGTTTTAGAGCTAGAAATAGCAAGTTAAAATAAGGCTAGTCCGTTATCAACTTGAAAAAGTGGCACCGAGTCGGTGCTTTTTTACGATGTCGCAGAGTATGCC
		TTCTAATACGACTCACTATAGGAGGGAAACCGAGTCTTAACGTTTTAGAGCTAGAAATAGCAAGTTAAAATAAGGCTAGTCCGTTATCAACTTGAAAAAGTGGCACCGAGTCGGTGCTTTTTTACGATGTCGCAGAGTATGCC
		TTCTAATACGACTCACTATAGGTTAAGACTCGGTTTCCCTCGTTTTAGAGCTAGAAATAGCAAGTTAAAATAAGGCTAGTCCGTTATCAACTTGAAAAAGTGGCACCGAGTCGGTGCTTTTTTACGATGTCGCAGAGTATGCC
		TTCTAATACGACTCACTATAGGCTTAACGCCCGGTTAAGACTGTTTTAGAGCTAGAAATAGCAAGTTAAAATAAGGCTAGTCCGTTATCAACTTGAAAAAGTGGCACCGAGTCGGTGCTTTTTTACGATGTCGCAGAGTATGCC
		TTCTAATACGACTCACTATAGGATACCCTGCAACTTAACGCCGTTTTAGAGCTAGAAATAGCAAGTTAAAATAAGGCTAGTCCGTTATCAACTTGAAAAAGTGGCACCGAGTCGGTGCTTTTTTACGATGTCGCAGAGTATGCC

## Sheet: Table 1G
Suppl. Table 1G: Adapter and primer sequences used with BBDuk
name	sequence
GAT275N	GTGAGTGATGGTTGAGGATGTGTGGAGNNNNN
GAT21_6N3G	GATGGTTGAGGATGTGTGGAGNNNNNNGGG
GAT27_PCR	GTGAGTGATGGTTGAGGATGTGTGGAG
